# Supplementary material for: Programmable synthesis of difluorinated hydrocarbons from alkenes through a photocatalytic linchpin strategy
Source: Chem Sci. 2023 Oct 11;14(41):11546–53. doi: 10.1039/d3sc03951j (PMC10599468; doi:10.1039/d3sc03951j)
Supplement: SC-014-D3SC03951J-s002 [file SC-014-D3SC03951J-s002.cif]

# Electronic Supplementary Material (ESI) for Chemical Science.
# This journal is © The Royal Society of Chemistry 2023

####################################################################### 
# 
# This file contains crystal structure data downloaded from the 
# Cambridge Structural Database (CSD) hosted by the Cambridge 
# Crystallographic Data Centre (CCDC).
# 
# Full information about CCDC data access policies and citation 
# guidelines are available at http://www.ccdc.cam.ac.uk/access/V1 
# 
# Audit and citation data items may have been added by the CCDC. 
# Please retain this information to preserve the provenance of 
# this file and to allow appropriate attribution of the data. 
# 
#######################################################################

data_M445
_database_code_depnum_ccdc_archive 'CCDC 2242761'
loop_
_audit_author_name
_audit_author_address
'Z.-Q Zhang'
;The Cambridge Crystallographic Data Centre
China
;
_audit_update_record             
;
2023-02-17 deposited with the CCDC.	2023-09-22 downloaded from the CCDC.
;

_audit_creation_method           SHELXL-2019/1
_shelx_SHELXL_version_number     2019/1
_chemical_name_systematic        ?
_chemical_name_common            ?
_chemical_melting_point          ?
_chemical_formula_moiety         ?
_chemical_formula_sum            'C7 H15 B Cl N'
_chemical_formula_weight         159.46

loop_
_atom_type_symbol
_atom_type_description
_atom_type_scat_dispersion_real
_atom_type_scat_dispersion_imag
_atom_type_scat_source
C C 0.0033 0.0016 'International Tables Vol C Tables 4.2.6.8 and 6.1.1.4'
H H 0.0000 0.0000 'International Tables Vol C Tables 4.2.6.8 and 6.1.1.4'
B B 0.0013 0.0007 'International Tables Vol C Tables 4.2.6.8 and 6.1.1.4'
Cl Cl 0.1484 0.1585 'International Tables Vol C Tables 4.2.6.8 and 6.1.1.4'
N N 0.0061 0.0033 'International Tables Vol C Tables 4.2.6.8 and 6.1.1.4'

_space_group_crystal_system      monoclinic
_space_group_IT_number           14
_space_group_name_H-M_alt        'P 21/c'
_space_group_name_Hall           '-P 2ybc'

_shelx_space_group_comment       
; 
The symmetry employed for this shelxl refinement is uniquely defined 
by the following loop, which should always be used as a source of 
symmetry information in preference to the above space-group names. 
They are only intended as comments. 
;

loop_
_space_group_symop_operation_xyz
'x, y, z'
'-x, y+1/2, -z+1/2'
'-x, -y, -z'
'x, -y-1/2, z-1/2'

_cell_length_a                   12.9872(8)
_cell_length_b                   12.2112(7)
_cell_length_c                   10.7243(6)
_cell_angle_alpha                90
_cell_angle_beta                 91.520(2)
_cell_angle_gamma                90
_cell_volume                     1700.16(17)
_cell_formula_units_Z            8
_cell_measurement_temperature    100(2)
_cell_measurement_reflns_used    9941
_cell_measurement_theta_min      2.53
_cell_measurement_theta_max      29.57

_exptl_crystal_description       Block
_exptl_crystal_colour            Colourless
_exptl_crystal_density_meas      'Not Measured'
_exptl_crystal_density_method    'Not Measured'
_exptl_crystal_density_diffrn    1.246
_exptl_crystal_F_000             688
_exptl_transmission_factor_min   ?
_exptl_transmission_factor_max   ?
_exptl_crystal_size_max          0.376
_exptl_crystal_size_mid          0.372
_exptl_crystal_size_min          0.170
_exptl_absorpt_coefficient_mu    0.374
_shelx_estimated_absorpt_T_min   ?
_shelx_estimated_absorpt_T_max   ?
_exptl_absorpt_correction_type   Multi-scan
_exptl_absorpt_correction_T_min  0.6996
_exptl_absorpt_correction_T_max  0.7459
_exptl_absorpt_process_details   
; 
SADABS-2016/2 (Bruker,2016/2) was used for absorption correction. 
wR2(int) was 0.1601 before and 0.0534 after correction. 
The Ratio of minimum to maximum transmission is 0.9379. 
The \l/2 correction factor is not present. 
;
_exptl_absorpt_special_details   ?
_diffrn_ambient_temperature      100(2)
_diffrn_radiation_wavelength     0.71073
_diffrn_radiation_type           MoK\a
_diffrn_source                   'Microfocus Sealed Tube'
_diffrn_measurement_device_type  'Bruker D8 Venture'
_diffrn_measurement_method       '\f and \w scans'
_diffrn_detector_area_resol_mean ?
_diffrn_reflns_number            41178
_diffrn_reflns_av_unetI/netI     0.0247
_diffrn_reflns_av_R_equivalents  0.0448
_diffrn_reflns_limit_h_min       -17
_diffrn_reflns_limit_h_max       17
_diffrn_reflns_limit_k_min       -15
_diffrn_reflns_limit_k_max       16
_diffrn_reflns_limit_l_min       -14
_diffrn_reflns_limit_l_max       14
_diffrn_reflns_theta_min         2.528
_diffrn_reflns_theta_max         28.282
_diffrn_reflns_theta_full        25.242
_diffrn_measured_fraction_theta_max 1.000
_diffrn_measured_fraction_theta_full 0.999
_diffrn_reflns_Laue_measured_fraction_max 1.000
_diffrn_reflns_Laue_measured_fraction_full 0.999
_diffrn_reflns_point_group_measured_fraction_max 1.000
_diffrn_reflns_point_group_measured_fraction_full 0.999
_reflns_number_total             4222
_reflns_number_gt                3851
_reflns_threshold_expression     'I > 2\s(I)'
_reflns_Friedel_coverage         0.000
_reflns_Friedel_fraction_max     .
_reflns_Friedel_fraction_full    .

_reflns_special_details          
; 
 Reflections were merged by SHELXL according to the crystal 
 class for the calculation of statistics and refinement. 
  
 _reflns_Friedel_fraction is defined as the number of unique 
 Friedel pairs measured divided by the number that would be 
 possible theoretically, ignoring centric projections and 
 systematic absences. 
;

_computing_bruker_data_scaling   'SADABS V2012/1 (Bruker AXS Inc.)'
_computing_cell_refinement       'APEX4 v2022.1-1 (Bruker AXS)'
_computing_data_collection       'APEX4 (Bruker AXS)'
_computing_data_reduction        'SAINT V8.32B (Bruker AXS Inc., 2014)'
_computing_molecular_graphics    'Bruker SHELXTL'
_computing_publication_material  'Bruker SHELXTL'
_computing_structure_refinement  'SHELXL--2014 (Sheldrick 2014)'
_computing_structure_solution    'SHELXT--(Sheldrick 2015)'
_refine_special_details          ?
_refine_ls_structure_factor_coef Fsqd
_refine_ls_matrix_type           full
_refine_ls_weighting_scheme      calc
_refine_ls_weighting_details     
'w=1/[\s^2^(Fo^2^)+(0.0567P)^2^+1.0326P] where P=(Fo^2^+2Fc^2^)/3'
_atom_sites_solution_primary     Dual-space
_atom_sites_solution_secondary   ?
_atom_sites_solution_hydrogens   mixed
_refine_ls_hydrogen_treatment    mixed
_refine_ls_extinction_method     none
_refine_ls_extinction_coef       .
_refine_ls_number_reflns         4222
_refine_ls_number_parameters     193
_refine_ls_number_restraints     0
_refine_ls_R_factor_all          0.0438
_refine_ls_R_factor_gt           0.0406
_refine_ls_wR_factor_ref         0.1112
_refine_ls_wR_factor_gt          0.1082
_refine_ls_goodness_of_fit_ref   1.060
_refine_ls_restrained_S_all      1.060
_refine_ls_shift/su_max          0.000
_refine_ls_shift/su_mean         0.000

loop_
_atom_site_label
_atom_site_type_symbol
_atom_site_fract_x
_atom_site_fract_y
_atom_site_fract_z
_atom_site_U_iso_or_equiv
_atom_site_adp_type
_atom_site_occupancy
_atom_site_site_symmetry_order
_atom_site_calc_flag
_atom_site_refinement_flags_posn
_atom_site_refinement_flags_adp
_atom_site_refinement_flags_occupancy
_atom_site_disorder_assembly
_atom_site_disorder_group
Cl1 Cl 0.18206(3) 0.78130(3) 0.54968(4) 0.02889(12) Uani 1 1 d . . . . .
Cl2 Cl 0.31617(3) 0.25682(3) 0.95421(3) 0.02550(11) Uani 1 1 d . . . . .
N1 N 0.34707(8) 0.89820(9) 0.66973(10) 0.0164(2) Uani 1 1 d . . . . .
N2 N 0.15119(8) 0.32241(9) 0.78803(10) 0.0135(2) Uani 1 1 d . . . . .
C1 C 0.46931(10) 0.90808(11) 0.86408(13) 0.0198(3) Uani 1 1 d . . . . .
H1 H 0.516475 0.911851 0.939194 0.024 Uiso 1 1 calc R U . . .
C2 C 0.47735(11) 0.79600(11) 0.80090(13) 0.0207(3) Uani 1 1 d . . . . .
H2A H 0.450000 0.738434 0.855967 0.025 Uiso 1 1 calc R U . . .
H2B H 0.550356 0.778977 0.784956 0.025 Uiso 1 1 calc R U . . .
C3 C 0.41488(11) 0.79866(12) 0.67701(14) 0.0227(3) Uani 1 1 d . . . . .
H3A H 0.462582 0.799172 0.606530 0.027 Uiso 1 1 calc R U . . .
H3B H 0.371832 0.731925 0.669880 0.027 Uiso 1 1 calc R U . . .
C4 C 0.35744(11) 0.92635(12) 0.90100(13) 0.0229(3) Uani 1 1 d . . . . .
H4A H 0.348335 1.002593 0.930095 0.028 Uiso 1 1 calc R U . . .
H4B H 0.339982 0.876267 0.969886 0.028 Uiso 1 1 calc R U . . .
C5 C 0.28633(10) 0.90443(12) 0.78735(13) 0.0200(3) Uani 1 1 d . . . . .
H5A H 0.249118 0.834615 0.799320 0.024 Uiso 1 1 calc R U . . .
H5B H 0.234680 0.963808 0.779391 0.024 Uiso 1 1 calc R U . . .
C6 C 0.49624(11) 0.99733(12) 0.77056(16) 0.0259(3) Uani 1 1 d . . . . .
H6A H 0.564828 0.982638 0.736044 0.031 Uiso 1 1 calc R U . . .
H6B H 0.498653 1.069460 0.812679 0.031 Uiso 1 1 calc R U . . .
C7 C 0.41415(11) 0.99870(12) 0.66488(14) 0.0245(3) Uani 1 1 d . . . . .
H7A H 0.370872 1.064993 0.672413 0.029 Uiso 1 1 calc R U . . .
H7B H 0.448244 1.001706 0.583471 0.029 Uiso 1 1 calc R U . . .
C8 C 0.04696(11) 0.48683(12) 0.69952(13) 0.0222(3) Uani 1 1 d . . . . .
H8 H 0.006568 0.550235 0.665201 0.027 Uiso 1 1 calc R U . . .
C9 C 0.00621(11) 0.37909(14) 0.64469(13) 0.0256(3) Uani 1 1 d . . . . .
H9A H 0.000000 0.384796 0.552715 0.031 Uiso 1 1 calc R U . . .
H9B H -0.062832 0.363181 0.677224 0.031 Uiso 1 1 calc R U . . .
C10 C 0.08130(11) 0.28666(12) 0.68128(13) 0.0209(3) Uani 1 1 d . . . . .
H10A H 0.042030 0.221014 0.705995 0.025 Uiso 1 1 calc R U . . .
H10B H 0.123110 0.266990 0.608740 0.025 Uiso 1 1 calc R U . . .
C11 C 0.16061(12) 0.49746(12) 0.66752(14) 0.0252(3) Uani 1 1 d . . . . .
H11A H 0.186340 0.571123 0.691062 0.030 Uiso 1 1 calc R U . . .
H11B H 0.168874 0.487797 0.576681 0.030 Uiso 1 1 calc R U . . .
C12 C 0.22231(10) 0.40923(11) 0.73937(13) 0.0179(3) Uani 1 1 d . . . . .
H12A H 0.272657 0.375189 0.683497 0.022 Uiso 1 1 calc R U . . .
H12B H 0.260965 0.443443 0.810002 0.022 Uiso 1 1 calc R U . . .
C13 C 0.03867(11) 0.48106(12) 0.84171(13) 0.0213(3) Uani 1 1 d . . . . .
H13A H -0.034523 0.484545 0.864944 0.026 Uiso 1 1 calc R U . . .
H13B H 0.075411 0.543738 0.880963 0.026 Uiso 1 1 calc R U . . .
C14 C 0.08690(9) 0.37259(11) 0.88760(12) 0.0163(2) Uani 1 1 d . . . . .
H14A H 0.130472 0.386351 0.963125 0.020 Uiso 1 1 calc R U . . .
H14B H 0.031638 0.320979 0.910170 0.020 Uiso 1 1 calc R U . . .
B1 B 0.27528(13) 0.89983(14) 0.54564(16) 0.0249(3) Uani 1 1 d . . . . .
H1A H 0.2324(16) 0.9747(18) 0.5520(19) 0.037 Uiso 1 1 d . U . . .
H1B H 0.3149(15) 0.8834(18) 0.4418(18) 0.037 Uiso 1 1 d . U . . .
B2 B 0.21226(13) 0.21588(13) 0.83622(15) 0.0217(3) Uani 1 1 d . . . . .
H2C H 0.1548(15) 0.1597(17) 0.8820(18) 0.033 Uiso 1 1 d . U . . .
H2D H 0.2481(15) 0.1766(17) 0.7577(18) 0.033 Uiso 1 1 d . U . . .

loop_
_atom_site_aniso_label
_atom_site_aniso_U_11
_atom_site_aniso_U_22
_atom_site_aniso_U_33
_atom_site_aniso_U_23
_atom_site_aniso_U_13
_atom_site_aniso_U_12
Cl1 0.02438(19) 0.0240(2) 0.0377(2) -0.00663(14) -0.01063(15) 0.00370(13)
Cl2 0.01996(18) 0.0344(2) 0.02206(19) 0.00596(13) -0.00115(13) 0.00829(13)
N1 0.0152(5) 0.0150(5) 0.0189(5) -0.0001(4) -0.0002(4) 0.0037(4)
N2 0.0150(5) 0.0127(5) 0.0129(5) -0.0012(4) 0.0010(4) -0.0006(4)
C1 0.0196(6) 0.0172(6) 0.0222(7) -0.0016(5) -0.0051(5) 0.0007(5)
C2 0.0213(6) 0.0171(6) 0.0233(7) -0.0009(5) -0.0051(5) 0.0051(5)
C3 0.0216(6) 0.0198(7) 0.0263(7) -0.0067(5) -0.0068(5) 0.0099(5)
C4 0.0242(7) 0.0252(7) 0.0194(6) -0.0045(5) 0.0022(5) 0.0001(5)
C5 0.0149(6) 0.0220(6) 0.0232(7) -0.0012(5) 0.0044(5) 0.0003(5)
C6 0.0183(6) 0.0210(7) 0.0384(8) 0.0039(6) -0.0014(6) -0.0037(5)
C7 0.0237(7) 0.0218(7) 0.0280(7) 0.0071(5) 0.0020(5) -0.0030(5)
C8 0.0246(7) 0.0239(7) 0.0178(6) 0.0024(5) -0.0004(5) 0.0102(5)
C9 0.0204(6) 0.0388(9) 0.0174(6) -0.0043(6) -0.0054(5) 0.0049(6)
C10 0.0243(7) 0.0219(7) 0.0163(6) -0.0045(5) -0.0030(5) -0.0039(5)
C11 0.0293(7) 0.0204(7) 0.0262(7) 0.0085(5) 0.0044(6) 0.0014(6)
C12 0.0154(6) 0.0181(6) 0.0204(6) 0.0029(5) 0.0031(5) -0.0026(5)
C13 0.0238(6) 0.0226(7) 0.0173(6) -0.0026(5) 0.0000(5) 0.0091(5)
C14 0.0157(5) 0.0195(6) 0.0136(6) -0.0011(5) 0.0023(4) 0.0024(5)
B1 0.0251(8) 0.0252(8) 0.0240(8) 0.0020(6) -0.0061(6) 0.0046(6)
B2 0.0291(8) 0.0155(7) 0.0205(7) 0.0012(5) 0.0002(6) 0.0056(6)

_geom_special_details            
; 
 All esds (except the esd in the dihedral angle between two l.s. planes) 
 are estimated using the full covariance matrix.  The cell esds are taken 
 into account individually in the estimation of esds in distances, angles 
 and torsion angles; correlations between esds in cell parameters are only 
 used when they are defined by crystal symmetry.  An approximate (isotropic) 
 treatment of cell esds is used for estimating esds involving l.s. planes. 
;

loop_
_geom_bond_atom_site_label_1
_geom_bond_atom_site_label_2
_geom_bond_distance
_geom_bond_site_symmetry_2
_geom_bond_publ_flag
Cl1 B1 1.8882(18) . ?
Cl2 B2 1.8925(17) . ?
N1 C3 1.5018(16) . ?
N1 C7 1.5066(18) . ?
N1 C5 1.5073(17) . ?
N1 B1 1.6047(19) . ?
N2 C14 1.5033(15) . ?
N2 C10 1.5067(16) . ?
N2 C12 1.5083(16) . ?
N2 B2 1.6021(18) . ?
C1 C6 1.528(2) . ?
C1 C2 1.5320(19) . ?
C1 C4 1.5323(19) . ?
C1 H1 1.0000 . ?
C2 C3 1.5386(19) . ?
C2 H2A 0.9900 . ?
C2 H2B 0.9900 . ?
C3 H3A 0.9900 . ?
C3 H3B 0.9900 . ?
C4 C5 1.5330(19) . ?
C4 H4A 0.9900 . ?
C4 H4B 0.9900 . ?
C5 H5A 0.9900 . ?
C5 H5B 0.9900 . ?
C6 C7 1.535(2) . ?
C6 H6A 0.9900 . ?
C6 H6B 0.9900 . ?
C7 H7A 0.9900 . ?
C7 H7B 0.9900 . ?
C8 C11 1.530(2) . ?
C8 C9 1.530(2) . ?
C8 C13 1.5331(19) . ?
C8 H8 1.0000 . ?
C9 C10 1.536(2) . ?
C9 H9A 0.9900 . ?
C9 H9B 0.9900 . ?
C10 H10A 0.9900 . ?
C10 H10B 0.9900 . ?
C11 C12 1.5375(19) . ?
C11 H11A 0.9900 . ?
C11 H11B 0.9900 . ?
C12 H12A 0.9900 . ?
C12 H12B 0.9900 . ?
C13 C14 1.5404(18) . ?
C13 H13A 0.9900 . ?
C13 H13B 0.9900 . ?
C14 H14A 0.9900 . ?
C14 H14B 0.9900 . ?
B1 H1A 1.07(2) . ?
B1 H1B 1.26(2) . ?
B2 H2C 1.14(2) . ?
B2 H2D 1.08(2) . ?

loop_
_geom_angle_atom_site_label_1
_geom_angle_atom_site_label_2
_geom_angle_atom_site_label_3
_geom_angle
_geom_angle_site_symmetry_1
_geom_angle_site_symmetry_3
_geom_angle_publ_flag
C3 N1 C7 108.80(11) . . ?
C3 N1 C5 108.45(11) . . ?
C7 N1 C5 107.68(11) . . ?
C3 N1 B1 112.34(11) . . ?
C7 N1 B1 106.56(11) . . ?
C5 N1 B1 112.83(11) . . ?
C14 N2 C10 108.85(10) . . ?
C14 N2 C12 108.43(10) . . ?
C10 N2 C12 107.63(10) . . ?
C14 N2 B2 112.42(10) . . ?
C10 N2 B2 107.03(10) . . ?
C12 N2 B2 112.32(10) . . ?
C6 C1 C2 109.11(12) . . ?
C6 C1 C4 107.51(11) . . ?
C2 C1 C4 108.70(11) . . ?
C6 C1 H1 110.5 . . ?
C2 C1 H1 110.5 . . ?
C4 C1 H1 110.5 . . ?
C1 C2 C3 108.82(11) . . ?
C1 C2 H2A 109.9 . . ?
C3 C2 H2A 109.9 . . ?
C1 C2 H2B 109.9 . . ?
C3 C2 H2B 109.9 . . ?
H2A C2 H2B 108.3 . . ?
N1 C3 C2 110.92(11) . . ?
N1 C3 H3A 109.5 . . ?
C2 C3 H3A 109.5 . . ?
N1 C3 H3B 109.5 . . ?
C2 C3 H3B 109.5 . . ?
H3A C3 H3B 108.0 . . ?
C1 C4 C5 108.93(11) . . ?
C1 C4 H4A 109.9 . . ?
C5 C4 H4A 109.9 . . ?
C1 C4 H4B 109.9 . . ?
C5 C4 H4B 109.9 . . ?
H4A C4 H4B 108.3 . . ?
N1 C5 C4 110.89(10) . . ?
N1 C5 H5A 109.5 . . ?
C4 C5 H5A 109.5 . . ?
N1 C5 H5B 109.5 . . ?
C4 C5 H5B 109.5 . . ?
H5A C5 H5B 108.0 . . ?
C1 C6 C7 109.01(11) . . ?
C1 C6 H6A 109.9 . . ?
C7 C6 H6A 109.9 . . ?
C1 C6 H6B 109.9 . . ?
C7 C6 H6B 109.9 . . ?
H6A C6 H6B 108.3 . . ?
N1 C7 C6 110.88(11) . . ?
N1 C7 H7A 109.5 . . ?
C6 C7 H7A 109.5 . . ?
N1 C7 H7B 109.5 . . ?
C6 C7 H7B 109.5 . . ?
H7A C7 H7B 108.1 . . ?
C11 C8 C9 108.23(12) . . ?
C11 C8 C13 108.70(12) . . ?
C9 C8 C13 108.06(12) . . ?
C11 C8 H8 110.6 . . ?
C9 C8 H8 110.6 . . ?
C13 C8 H8 110.6 . . ?
C8 C9 C10 108.84(11) . . ?
C8 C9 H9A 109.9 . . ?
C10 C9 H9A 109.9 . . ?
C8 C9 H9B 109.9 . . ?
C10 C9 H9B 109.9 . . ?
H9A C9 H9B 108.3 . . ?
N2 C10 C9 110.29(11) . . ?
N2 C10 H10A 109.6 . . ?
C9 C10 H10A 109.6 . . ?
N2 C10 H10B 109.6 . . ?
C9 C10 H10B 109.6 . . ?
H10A C10 H10B 108.1 . . ?
C8 C11 C12 108.74(11) . . ?
C8 C11 H11A 109.9 . . ?
C12 C11 H11A 109.9 . . ?
C8 C11 H11B 109.9 . . ?
C12 C11 H11B 109.9 . . ?
H11A C11 H11B 108.3 . . ?
N2 C12 C11 110.49(10) . . ?
N2 C12 H12A 109.6 . . ?
C11 C12 H12A 109.6 . . ?
N2 C12 H12B 109.6 . . ?
C11 C12 H12B 109.6 . . ?
H12A C12 H12B 108.1 . . ?
C8 C13 C14 108.58(11) . . ?
C8 C13 H13A 110.0 . . ?
C14 C13 H13A 110.0 . . ?
C8 C13 H13B 110.0 . . ?
C14 C13 H13B 110.0 . . ?
H13A C13 H13B 108.4 . . ?
N2 C14 C13 110.63(10) . . ?
N2 C14 H14A 109.5 . . ?
C13 C14 H14A 109.5 . . ?
N2 C14 H14B 109.5 . . ?
C13 C14 H14B 109.5 . . ?
H14A C14 H14B 108.1 . . ?
N1 B1 Cl1 109.29(10) . . ?
N1 B1 H1A 104.4(11) . . ?
Cl1 B1 H1A 108.5(11) . . ?
N1 B1 H1B 119.4(9) . . ?
Cl1 B1 H1B 100.1(10) . . ?
H1A B1 H1B 114.7(15) . . ?
N2 B2 Cl2 109.84(10) . . ?
N2 B2 H2C 107.7(10) . . ?
Cl2 B2 H2C 109.6(10) . . ?
N2 B2 H2D 109.1(11) . . ?
Cl2 B2 H2D 108.9(10) . . ?
H2C B2 H2D 111.7(15) . . ?

loop_
_geom_torsion_atom_site_label_1
_geom_torsion_atom_site_label_2
_geom_torsion_atom_site_label_3
_geom_torsion_atom_site_label_4
_geom_torsion
_geom_torsion_site_symmetry_1
_geom_torsion_site_symmetry_2
_geom_torsion_site_symmetry_3
_geom_torsion_site_symmetry_4
_geom_torsion_publ_flag
C6 C1 C2 C3 -51.00(15) . . . . ?
C4 C1 C2 C3 65.96(15) . . . . ?
C7 N1 C3 C2 65.96(15) . . . . ?
C5 N1 C3 C2 -50.90(15) . . . . ?
B1 N1 C3 C2 -176.29(12) . . . . ?
C1 C2 C3 N1 -12.87(16) . . . . ?
C6 C1 C4 C5 67.07(15) . . . . ?
C2 C1 C4 C5 -50.91(15) . . . . ?
C3 N1 C5 C4 66.54(14) . . . . ?
C7 N1 C5 C4 -51.04(14) . . . . ?
B1 N1 C5 C4 -168.35(12) . . . . ?
C1 C4 C5 N1 -13.28(16) . . . . ?
C2 C1 C6 C7 65.58(15) . . . . ?
C4 C1 C6 C7 -52.13(15) . . . . ?
C3 N1 C7 C6 -50.98(15) . . . . ?
C5 N1 C7 C6 66.37(14) . . . . ?
B1 N1 C7 C6 -172.33(12) . . . . ?
C1 C6 C7 N1 -12.51(17) . . . . ?
C11 C8 C9 C10 48.87(15) . . . . ?
C13 C8 C9 C10 -68.68(14) . . . . ?
C14 N2 C10 C9 48.26(14) . . . . ?
C12 N2 C10 C9 -69.06(13) . . . . ?
B2 N2 C10 C9 170.00(11) . . . . ?
C8 C9 C10 N2 17.06(16) . . . . ?
C9 C8 C11 C12 -67.78(15) . . . . ?
C13 C8 C11 C12 49.36(16) . . . . ?
C14 N2 C12 C11 -68.05(13) . . . . ?
C10 N2 C12 C11 49.54(14) . . . . ?
B2 N2 C12 C11 167.11(11) . . . . ?
C8 C11 C12 N2 15.90(16) . . . . ?
C11 C8 C13 C14 -67.46(15) . . . . ?
C9 C8 C13 C14 49.78(14) . . . . ?
C10 N2 C14 C13 -67.49(13) . . . . ?
C12 N2 C14 C13 49.33(13) . . . . ?
B2 N2 C14 C13 174.11(11) . . . . ?
C8 C13 C14 N2 15.47(15) . . . . ?
C3 N1 B1 Cl1 64.80(13) . . . . ?
C7 N1 B1 Cl1 -176.14(10) . . . . ?
C5 N1 B1 Cl1 -58.17(13) . . . . ?
C14 N2 B2 Cl2 -68.95(12) . . . . ?
C10 N2 B2 Cl2 171.59(9) . . . . ?
C12 N2 B2 Cl2 53.67(13) . . . . ?

_refine_diff_density_max         0.973
_refine_diff_density_min         -0.449
_refine_diff_density_rms         0.069

_shelx_res_file                  
; 
TITL M445.res in P2(1)/c 
    M445.res 
    created by SHELXL-2019/1 at 16:21:00 on 14-Dec-2022 
CELL  0.71073  12.9872  12.2112  10.7243   90.000   91.520   90.000 
ZERR    8.000   0.0008   0.0007   0.0006    0.000    0.002    0.000 
LATT  1 
SYMM -X, 1/2+Y, 1/2-Z 
SFAC C H B CL N 
UNIT 56 120 8 8 8 
OMIT 1 1 0 
SHEL 9999 0.75 
TEMP -173.150 
L.S. 10 
BOND $H 
LIST 4 
CONF 
ACTA 
FMAP 2 
PLAN 20 
WGHT    0.056700    1.032600 
FVAR       0.14247 
CL1   4    0.182055    0.781302    0.549684    11.00000    0.02438    0.02402 = 
         0.03768   -0.00663   -0.01063    0.00370 
CL2   4    0.316168    0.256817    0.954207    11.00000    0.01996    0.03440 = 
         0.02206    0.00596   -0.00115    0.00829 
N1    5    0.347074    0.898203    0.669730    11.00000    0.01525    0.01499 = 
         0.01886   -0.00012   -0.00017    0.00366 
N2    5    0.151192    0.322415    0.788031    11.00000    0.01503    0.01272 = 
         0.01290   -0.00116    0.00097   -0.00064 
C1    1    0.469310    0.908081    0.864084    11.00000    0.01958    0.01723 = 
         0.02217   -0.00165   -0.00513    0.00068 
AFIX  13 
H1    2    0.516475    0.911851    0.939194    11.00000   -1.20000 
AFIX   0 
C2    1    0.477347    0.795998    0.800902    11.00000    0.02133    0.01711 = 
         0.02333   -0.00094   -0.00515    0.00509 
AFIX  23 
H2A   2    0.450000    0.738434    0.855967    11.00000   -1.20000 
H2B   2    0.550356    0.778977    0.784956    11.00000   -1.20000 
AFIX   0 
C3    1    0.414876    0.798656    0.677013    11.00000    0.02158    0.01984 = 
         0.02633   -0.00667   -0.00678    0.00990 
AFIX  23 
H3A   2    0.462582    0.799172    0.606530    11.00000   -1.20000 
H3B   2    0.371832    0.731925    0.669880    11.00000   -1.20000 
AFIX   0 
C4    1    0.357439    0.926350    0.900998    11.00000    0.02424    0.02523 = 
         0.01944   -0.00450    0.00222    0.00011 
AFIX  23 
H4A   2    0.348335    1.002593    0.930095    11.00000   -1.20000 
H4B   2    0.339982    0.876267    0.969886    11.00000   -1.20000 
AFIX   0 
C5    1    0.286335    0.904426    0.787354    11.00000    0.01487    0.02202 = 
         0.02321   -0.00123    0.00436    0.00033 
AFIX  23 
H5A   2    0.249118    0.834615    0.799320    11.00000   -1.20000 
H5B   2    0.234680    0.963808    0.779391    11.00000   -1.20000 
AFIX   0 
C6    1    0.496242    0.997330    0.770556    11.00000    0.01829    0.02099 = 
         0.03842    0.00392   -0.00138   -0.00372 
AFIX  23 
H6A   2    0.564828    0.982638    0.736044    11.00000   -1.20000 
H6B   2    0.498653    1.069460    0.812679    11.00000   -1.20000 
AFIX   0 
C7    1    0.414146    0.998700    0.664875    11.00000    0.02373    0.02180 = 
         0.02800    0.00711    0.00202   -0.00304 
AFIX  23 
H7A   2    0.370872    1.064993    0.672413    11.00000   -1.20000 
H7B   2    0.448244    1.001706    0.583471    11.00000   -1.20000 
AFIX   0 
C8    1    0.046964    0.486826    0.699521    11.00000    0.02465    0.02394 = 
         0.01782    0.00239   -0.00036    0.01018 
AFIX  13 
H8    2    0.006568    0.550235    0.665201    11.00000   -1.20000 
AFIX   0 
C9    1    0.006212    0.379090    0.644692    11.00000    0.02039    0.03883 = 
         0.01739   -0.00435   -0.00538    0.00485 
AFIX  23 
H9A   2    0.000000    0.384796    0.552715    11.00000   -1.20000 
H9B   2   -0.062832    0.363181    0.677224    11.00000   -1.20000 
AFIX   0 
C10   1    0.081298    0.286660    0.681275    11.00000    0.02428    0.02192 = 
         0.01630   -0.00451   -0.00297   -0.00386 
AFIX  23 
H10A  2    0.042030    0.221014    0.705995    11.00000   -1.20000 
H10B  2    0.123110    0.266990    0.608740    11.00000   -1.20000 
AFIX   0 
C11   1    0.160612    0.497456    0.667524    11.00000    0.02931    0.02044 = 
         0.02619    0.00849    0.00438    0.00141 
AFIX  23 
H11A  2    0.186340    0.571123    0.691062    11.00000   -1.20000 
H11B  2    0.168874    0.487797    0.576681    11.00000   -1.20000 
AFIX   0 
C12   1    0.222314    0.409228    0.739373    11.00000    0.01541    0.01813 = 
         0.02037    0.00289    0.00313   -0.00264 
AFIX  23 
H12A  2    0.272657    0.375189    0.683497    11.00000   -1.20000 
H12B  2    0.260965    0.443443    0.810002    11.00000   -1.20000 
AFIX   0 
C13   1    0.038671    0.481057    0.841708    11.00000    0.02384    0.02261 = 
         0.01733   -0.00260    0.00003    0.00915 
AFIX  23 
H13A  2   -0.034523    0.484545    0.864944    11.00000   -1.20000 
H13B  2    0.075411    0.543738    0.880963    11.00000   -1.20000 
AFIX   0 
C14   1    0.086904    0.372586    0.887601    11.00000    0.01574    0.01951 = 
         0.01363   -0.00114    0.00225    0.00235 
AFIX  23 
H14A  2    0.130472    0.386351    0.963125    11.00000   -1.20000 
H14B  2    0.031638    0.320979    0.910170    11.00000   -1.20000 
AFIX   0 
B1    3    0.275276    0.899829    0.545637    11.00000    0.02510    0.02517 = 
         0.02400    0.00201   -0.00610    0.00455 
H1A   2    0.232417    0.974731    0.552009    11.00000   -1.50000 
H1B   2    0.314909    0.883414    0.441772    11.00000   -1.50000 
B2    3    0.212263    0.215884    0.836217    11.00000    0.02907    0.01548 = 
         0.02047    0.00118    0.00017    0.00562 
H2C   2    0.154794    0.159690    0.881993    11.00000   -1.50000 
H2D   2    0.248050    0.176646    0.757732    11.00000   -1.50000 
  
HKLF 4 
  
  
  
  
REM  M445.res in P2(1)/c 
REM wR2 = 0.1112, GooF = S = 1.060, Restrained GooF = 1.060 for all data 
REM R1 = 0.0406 for 3851 Fo > 4sig(Fo) and 0.0438 for all 4222 data 
REM 193 parameters refined using 0 restraints 
  
END 
  
WGHT      0.0567      1.0326 
  
REM Highest difference peak  0.973,  deepest hole -0.449,  1-sigma level  0.069 
Q1    1   0.2661  0.8480  0.4325  11.00000  0.05    0.97 
Q2    1   0.2896  0.2233  0.9092  11.00000  0.05    0.39 
Q3    1   0.0627  0.4261  0.8600  11.00000  0.05    0.36 
Q4    1   0.0433  0.3331  0.6702  11.00000  0.05    0.35 
Q5    1   0.1154  0.3042  0.7361  11.00000  0.05    0.34 
Q6    1   0.4444  0.7955  0.7440  11.00000  0.05    0.34 
Q7    1   0.3203  0.9145  0.8467  11.00000  0.05    0.33 
Q8    1   0.2221  0.8595  0.5935  11.00000  0.05    0.33 
Q9    1   0.1037  0.4890  0.6805  11.00000  0.05    0.33 
Q10   1   0.0305  0.4313  0.6644  11.00000  0.05    0.31 
Q11   1   0.1818  0.2732  0.8125  11.00000  0.05    0.31 
Q12   1   0.4747  0.8473  0.8347  11.00000  0.05    0.30 
Q13   1   0.4589  0.9907  0.7104  11.00000  0.05    0.30 
Q14   1   0.3147  0.8990  0.6110  11.00000  0.05    0.30 
Q15   1   0.0439  0.4785  0.7717  11.00000  0.05    0.30 
Q16   1   0.4129  0.9158  0.8779  11.00000  0.05    0.30 
Q17   1   0.1936  0.4570  0.7052  11.00000  0.05    0.29 
Q18   1   0.4805  0.9489  0.8170  11.00000  0.05    0.27 
Q19   1   0.3794  0.9472  0.6674  11.00000  0.05    0.27 
Q20   1   0.3198  0.8961  0.7259  11.00000  0.05    0.25 
;
_shelx_res_checksum              43960

_shelx_hkl_file                  
; 
   0   0   2  128.31    5.68 
   0   0  -2  121.10    5.69 
   0   0   2  119.92    7.50 
   0   0  -3    0.02    0.03 
   0   0   3   -0.04    0.02 
   0   0   3    0.02    0.01 
   0   0  -3    0.02    0.01 
   0   0   3    0.00    0.02 
   0   0  -3    0.03    0.02 
   0   0   3   -0.03    0.01 
   0   0   4    2.73    0.21 
   0   0  -4    2.59    0.15 
   0   0   4    2.58    0.19 
   0   0   4    2.50    0.17 
   0   0   4    2.55    0.15 
   0   0  -4    2.61    0.19 
   0   0   5    0.06    0.03 
   0   0  -5    0.08    0.03 
   0   0   5    0.10    0.06 
   0   0   5    0.05    0.04 
   0   0  -5    0.12    0.05 
   0   0  -5    0.10    0.03 
   0   0   5    0.11    0.05 
   0   0   6   22.31    1.03 
   0   0   6   21.91    0.96 
   0   0   6   20.89    1.00 
   0   0  -6   22.55    1.03 
   0   0  -6   21.18    0.95 
   0   0  -6   20.76    0.95 
   0   0   6   20.98    1.07 
   0   0   7    0.04    0.03 
   0   0  -7    0.24    0.08 
   0   0   7    0.14    0.07 
   0   0   7    0.16    0.09 
   0   0  -7    0.05    0.03 
   0   0   7    0.23    0.10 
   0   0  -8   79.24    3.39 
   0   0   8   78.04    3.40 
   0   0   8   77.09    3.39 
   0   0  -8   77.93    3.31 
   0   0  -8   78.60    3.28 
   0   0   9    0.05    0.07 
   0   0   9    0.02    0.04 
   0   0  -9   -0.02    0.04 
   0   0  -9    0.06    0.06 
   0   0  -9    0.05    0.04 
   0   0  10   29.24    1.47 
   0   0 -10   29.25    1.36 
   0   0 -10   28.75    1.31 
   0   0 -10   30.65    1.43 
   0   0  10   30.91    1.37 
   0   0 -11    0.11    0.05 
   0   0  11    0.08    0.09 
   0   0  11   -0.01    0.05 
   0   0 -11   -0.02    0.04 
   0   0 -11    0.03    0.06 
   0   0 -12    9.62    0.50 
   0   0 -12   10.20    0.59 
   0   0  12    9.76    0.69 
   0   0 -13    0.10    0.11 
   0   0  13    0.05    0.11 
   0   0 -14    2.41    0.21 
   0   0  14    4.81    0.56 
   0   1  -1    1.84    0.10 
   0  -1   1    1.84    0.11 
   0  -1   1    1.73    0.10 
   0   1  -2   90.58    6.45 
   0   1   2   86.27    3.84 
   0   1  -2   84.66    4.26 
   0   1   2   75.69    5.03 
   0  -1   2   88.37    6.54 
   0  -1  -2   91.43    5.16 
   0  -1  -2   81.65    3.86 
   0  -1   2   82.98    4.20 
   0   1  -3   31.72    1.36 
   0   1  -3   32.25    1.38 
   0   1  -3   31.73    1.33 
   0   1  -3   29.53    1.39 
   0  -1   3   30.96    1.35 
   0  -1   3   31.58    1.38 
   0   1  -4  144.69    7.44 
   0   1   4  157.34    7.02 
   0   1  -4  142.60    7.45 
   0   1  -4  156.03   11.31 
   0   1   4  137.47    9.99 
   0  -1   4  120.22   10.67 
   0  -1  -4  143.84    7.09 
   0  -1   4  154.25    7.43 
   0  -1  -4  158.91   10.00 
   0   1   5    3.85    0.31 
   0   1   5    4.53    0.26 
   0   1  -5    4.60    0.24 
   0   1   5    4.20    0.28 
   0   1  -5    4.04    0.30 
   0   1  -5    3.83    0.32 
   0   1  -5    4.67    0.24 
   0   1  -5    4.44    0.26 
   0   1   5    4.96    0.24 
   0  -1   5    4.51    0.29 
   0  -1   5    4.26    0.32 
   0  -1   5    5.04    0.31 
   0  -1   5    4.44    0.26 
   0  -1  -5    4.71    0.22 
   0  -1  -5    4.74    0.27 
   0   1   6   74.78    3.30 
   0   1  -6   75.59    3.18 
   0   1  -6   75.54    3.27 
   0   1   6   76.70    3.24 
   0  -1   6   75.16    3.29 
   0  -1   6   77.25    3.26 
   0  -1   6   74.52    3.24 
   0   1   7    5.30    0.36 
   0   1   7    5.23    0.41 
   0   1  -7    5.54    0.31 
   0   1   7    5.74    0.30 
   0   1   7    5.35    0.34 
   0   1  -7    5.05    0.38 
   0   1  -7    5.69    0.26 
   0   1  -7    5.27    0.30 
   0  -1   7    5.72    0.41 
   0  -1   7    5.58    0.37 
   0  -1   7    5.64    0.33 
   0  -1  -7    5.35    0.31 
   0  -1  -7    5.93    0.28 
   0  -1  -7    5.14    0.33 
   0  -1   7    5.31    0.37 
   0   1   8   36.60    1.62 
   0   1  -8   33.92    1.53 
   0   1  -8   34.60    1.53 
   0   1   8   34.77    1.60 
   0   1  -8   35.82    1.65 
   0   1   8   35.45    1.52 
   0  -1  -8   34.59    1.49 
   0  -1   8   35.30    1.56 
   0  -1   8   34.57    1.64 
   0  -1  -8   34.05    1.56 
   0  -1  -8   34.60    1.54 
   0   1   9   13.47    0.63 
   0   1  -9   12.60    0.64 
   0   1  -9   12.48    0.64 
   0   1   9   13.29    0.76 
   0   1  -9   11.72    0.79 
   0  -1  -9   11.92    0.58 
   0  -1   9   12.76    0.74 
   0  -1   9   12.96    0.66 
   0  -1  -9   12.91    0.65 
   0  -1  -9   12.36    0.64 
   0   1  10   -0.04    0.07 
   0   1 -10    0.06    0.06 
   0   1 -10    0.16    0.10 
   0   1 -10    0.04    0.05 
   0   1  10    0.07    0.05 
   0  -1 -10   -0.02    0.03 
   0  -1 -10    0.00    0.05 
   0  -1  10    0.04    0.08 
   0  -1 -10    0.05    0.06 
   0  -1  10    0.02    0.05 
   0   1  11    0.12    0.09 
   0   1 -11    0.11    0.07 
   0   1 -11    0.02    0.08 
   0   1  11    0.03    0.05 
   0   1 -11   -0.02    0.04 
   0  -1 -11    0.13    0.07 
   0  -1 -11    0.05    0.03 
   0  -1  11    0.02    0.07 
   0  -1 -11    0.02    0.05 
   0   1  12    1.51    0.27 
   0   1 -12    1.20    0.23 
   0   1  12    1.77    0.21 
   0  -1  12    1.40    0.28 
   0  -1 -12    1.55    0.14 
   0  -1 -12    1.83    0.24 
   0   1 -13    0.35    0.13 
   0   1  13    0.48    0.26 
   0  -1  13    0.44    0.18 
   0   1  14    3.48    0.49 
   0   1 -14    4.03    0.34 
   0   1  14    3.10    0.57 
   0  -1  14    3.12    0.47 
   0   2   0   22.03    1.27 
   0   2   0   24.95    2.28 
   0   2   0   22.08    1.28 
   0  -2   0   23.42    2.32 
   0   2  -1  563.90   24.64 
   0   2  -1  605.15   27.13 
   0  -2   1  588.94   27.23 
   0  -2   1  589.96   24.63 
   0   2  -2  182.76    9.22 
   0   2   2  207.19    8.43 
   0   2  -2  197.52   12.18 
   0  -2   2  203.07    9.28 
   0  -2   2  197.12   12.37 
   0  -2  -2  220.88    9.09 
   0   2   3   11.04    0.47 
   0   2  -3   10.46    0.50 
   0   2  -3   10.60    0.49 
   0   2   3   10.97    0.46 
   0   2  -3   10.22    0.50 
   0   2  -3   10.34    0.53 
   0   2   3   11.31    0.50 
   0   2  -3    9.61    0.53 
   0  -2  -3   10.37    0.49 
   0  -2   3   10.10    0.52 
   0  -2   3   10.31    0.50 
   0  -2   3   10.26    0.52 
   0  -2   3   10.14    0.52 
   0   2  -4   32.25    1.52 
   0   2   4   34.43    1.43 
   0   2  -4   33.98    1.43 
   0   2  -4   33.05    1.45 
   0   2  -4   33.66    1.45 
   0   2  -4   32.94    1.50 
   0  -2   4   33.15    1.49 
   0  -2   4   34.73    1.48 
   0  -2   4   33.51    1.48 
   0  -2   4   32.84    1.45 
   0  -2  -4   31.59    1.43 
   0   2   5    0.27    0.05 
   0   2  -5    0.35    0.07 
   0   2  -5    0.28    0.10 
   0   2   5    0.31    0.06 
   0   2  -5    0.27    0.07 
   0   2  -5    0.51    0.12 
   0   2   5    0.40    0.10 
   0   2   5    0.34    0.08 
   0   2  -5    0.29    0.06 
   0  -2   5    0.29    0.07 
   0  -2   5    0.35    0.09 
   0  -2   5    0.39    0.10 
   0  -2   5    0.21    0.07 
   0   2  -6    2.22    0.26 
   0   2  -6    2.84    0.20 
   0   2  -6    2.38    0.31 
   0   2  -6    2.75    0.18 
   0   2  -6    2.60    0.19 
   0   2   6    2.96    0.22 
   0   2   6    2.99    0.19 
   0   2   6    2.81    0.26 
   0   2   6    2.82    0.17 
   0  -2  -6    2.85    0.20 
   0  -2   6    2.64    0.23 
   0  -2   6    2.75    0.21 
   0  -2   6    2.47    0.29 
   0  -2   6    2.52    0.32 
   0   2  -7    5.82    0.43 
   0   2  -7    6.59    0.35 
   0   2   7    7.33    0.33 
   0   2   7    7.19    0.38 
   0   2  -7    6.30    0.48 
   0   2  -7    5.91    0.36 
   0   2  -7    5.62    0.34 
   0   2   7    6.55    0.40 
   0   2   7    6.08    0.45 
   0  -2   7    6.03    0.44 
   0  -2   7    6.17    0.42 
   0  -2  -7    6.45    0.29 
   0  -2   7    6.25    0.42 
   0  -2  -7    5.91    0.36 
   0  -2   7    6.08    0.38 
   0   2  -8   42.53    2.14 
   0   2  -8   38.19    1.66 
   0   2   8   38.71    1.70 
   0   2  -8   36.76    1.67 
   0   2   8   38.04    1.63 
   0   2  -8   38.61    1.63 
   0  -2   8   37.49    1.70 
   0  -2   8   36.15    1.77 
   0  -2  -8   36.88    1.68 
   0   2   9    0.75    0.11 
   0   2  -9    0.68    0.06 
   0   2   9    0.62    0.14 
   0   2  -9    0.68    0.12 
   0   2  -9    0.74    0.12 
   0   2  -9    0.53    0.11 
   0   2  -9    0.59    0.16 
   0   2   9    0.93    0.18 
   0  -2   9    0.67    0.13 
   0  -2  -9    0.90    0.14 
   0  -2   9    0.59    0.16 
   0   2  10    9.25    0.49 
   0   2 -10    9.39    0.64 
   0   2  10    8.40    0.56 
   0   2 -10    9.90    0.53 
   0  -2 -10    9.89    0.54 
   0  -2  10    9.28    0.60 
   0  -2  10    9.83    0.65 
   0   2 -11    0.86    0.22 
   0   2  11    1.03    0.14 
   0   2  11    1.22    0.22 
   0  -2  11    1.35    0.27 
   0  -2 -11    0.84    0.15 
   0   2  12   18.02    0.99 
   0   2  12   17.20    0.83 
   0   2 -12   17.05    1.00 
   0  -2 -12   14.68    1.05 
   0   2  13    0.44    0.11 
   0   2 -13    0.64    0.19 
   0   2  13    0.47    0.17 
   0  -2  13    0.32    0.16 
   0   2  14    2.55    0.50 
   0   2  14    3.01    0.43 
   0   2 -14    2.73    0.37 
   0  -2  14    2.53    0.44 
   0   3   0   -0.01    0.02 
   0   3   0    0.01    0.02 
   0   3   0    0.01    0.01 
   0   3   0   -0.01    0.01 
   0  -3   0    0.00    0.02 
   0  -3   0    0.03    0.01 
   0  -3   0    0.11    0.03 
   0  -3   0    0.01    0.02 
   0   3  -1   32.28    1.39 
   0   3  -2  105.20    8.27 
   0   3  -2   91.48    5.14 
   0   3  -2   94.86    5.16 
   0  -3   2  106.69    5.19 
   0  -3   2   97.29    8.26 
   0  -3   2  100.07    5.15 
   0   3   3   16.36    0.72 
   0   3  -3   14.94    0.76 
   0   3  -3   15.64    0.74 
   0   3  -3   16.32    0.73 
   0   3  -3   16.10    0.77 
   0   3   3   16.33    0.73 
   0   3  -3   15.22    0.75 
   0  -3   3   14.98    0.75 
   0  -3   3   16.39    0.75 
   0   3  -4   85.84    9.11 
   0   3  -4   81.78    5.26 
   0   3  -4   91.55    5.39 
   0  -3  -4   83.91    4.26 
   0  -3   4   99.37    5.40 
   0  -3   4  100.03    5.37 
   0  -3   4   68.81    9.61 
   0   3  -5    1.41    0.16 
   0   3   5    1.60    0.12 
   0   3   5    1.63    0.13 
   0   3  -5    1.88    0.16 
   0   3  -5    1.90    0.24 
   0   3  -5    1.17    0.19 
   0   3  -5    1.20    0.14 
   0   3   5    1.86    0.12 
   0   3   5    1.61    0.12 
   0  -3   5    1.43    0.19 
   0  -3   5    1.81    0.21 
   0  -3  -5    1.42    0.16 
   0  -3   5    1.65    0.20 
   0  -3   5    1.66    0.18 
   0   3   6   41.55    1.99 
   0   3  -6   43.26    1.88 
   0   3  -6   43.81    1.91 
   0   3   6   44.97    1.90 
   0   3   6   43.45    1.85 
   0   3  -6   44.58    1.96 
   0   3  -6   41.68    2.02 
   0   3   6   44.51    1.82 
   0   3  -6   43.15    2.00 
   0  -3   6   42.45    1.95 
   0  -3   6   41.52    1.92 
   0  -3   6   43.05    1.97 
   0  -3  -6   44.80    1.90 
   0  -3   6   46.48    1.99 
   0   3  -7   24.01    1.31 
   0   3   7   25.38    1.14 
   0   3   7   23.54    1.26 
   0   3   7   26.25    1.11 
   0   3   7   26.23    1.18 
   0   3  -7   25.95    1.17 
   0   3  -7   25.69    1.17 
   0   3  -7   25.33    1.15 
   0  -3  -7   24.86    1.16 
   0  -3   7   24.84    1.19 
   0  -3   7   25.78    1.26 
   0   3   8    5.54    0.36 
   0   3   8    5.73    0.29 
   0   3  -8    5.06    0.43 
   0   3  -8    4.86    0.45 
   0   3  -8    5.00    0.33 
   0   3  -8    5.46    0.33 
   0   3   8    5.16    0.33 
   0  -3   8    5.04    0.36 
   0  -3  -8    4.78    0.33 
   0  -3   8    6.09    0.44 
   0   3  -9    0.59    0.11 
   0   3  -9    0.82    0.20 
   0   3  -9    0.87    0.13 
   0   3   9    0.73    0.14 
   0   3   9    0.75    0.15 
   0   3   9    0.66    0.10 
   0  -3   9    0.77    0.19 
   0  -3   9    0.58    0.19 
   0  -3  -9    0.88    0.15 
   0   3  10    4.78    0.37 
   0   3 -10    5.24    0.29 
   0   3 -10    5.02    0.45 
   0   3  10    4.76    0.29 
   0  -3  10    4.71    0.51 
   0  -3 -10    5.27    0.36 
   0   3  11    2.27    0.29 
   0   3 -11    1.87    0.33 
   0   3  11    1.87    0.17 
   0  -3  11    1.55    0.30 
   0  -3 -11    1.98    0.25 
   0   3  12    8.92    0.49 
   0   3 -12    9.12    0.68 
   0   3  12    8.67    0.61 
   0  -3  12    9.19    0.71 
   0  -3 -12    9.13    0.55 
   0   3  13    4.28    0.64 
   0   3  13    3.68    0.27 
   0   3 -13    4.94    0.54 
   0   3  13    4.30    0.49 
   0  -3  13    3.03    0.47 
   0   3  14    1.95    0.35 
   0   3  14    1.30    0.38 
   0  -3  14    2.09    0.41 
   0   4   0  163.94    7.99 
   0   4   0  190.36   10.42 
   0  -4   0  186.07    7.98 
   0  -4   0  165.17   10.49 
   0   4   1    0.02    0.01 
   0   4  -1   -0.02    0.02 
   0   4  -1    0.01    0.02 
   0   4  -1    0.01    0.01 
   0   4   1   -0.01    0.01 
   0   4   1    0.02    0.02 
   0  -4  -1    0.00    0.02 
   0  -4   1    0.01    0.02 
   0  -4   1    0.08    0.03 
   0  -4   1    0.02    0.01 
   0  -4   1    0.00    0.02 
   0   4   2    8.06    0.39 
   0   4   2    7.68    0.40 
   0   4  -2    7.33    0.41 
   0   4  -2    8.03    0.41 
   0   4  -2    7.13    0.40 
   0   4  -2    7.36    0.43 
   0   4  -2    7.66    0.40 
   0  -4   2    7.45    0.39 
   0  -4   2    7.60    0.35 
   0  -4   2    8.07    0.42 
   0  -4   2    7.35    0.38 
   0   4  -3    0.04    0.04 
   0   4   3    0.21    0.06 
   0   4   3    0.14    0.05 
   0   4  -3    0.06    0.05 
   0   4  -3    0.06    0.05 
   0   4  -3    0.01    0.03 
   0   4   3    0.18    0.06 
   0   4  -3    0.12    0.05 
   0  -4   3    0.07    0.04 
   0  -4   3    0.10    0.04 
   0  -4   3    0.04    0.03 
   0  -4   3    0.13    0.06 
   0   4   4   14.54    0.69 
   0   4  -4   13.99    0.70 
   0   4  -4   13.94    0.72 
   0   4  -4   14.24    0.69 
   0   4  -4   13.77    0.74 
   0   4   4   13.90    0.68 
   0  -4   4   14.76    0.74 
   0  -4   4   15.10    0.68 
   0  -4   4   14.28    0.71 
   0  -4   4   14.38    0.71 
   0   4   5   14.84    0.69 
   0   4   5   15.58    0.65 
   0   4   5   14.50    0.68 
   0   4  -5   13.50    0.72 
   0   4  -5   14.41    0.78 
   0   4  -5   14.98    0.75 
   0   4   5   15.12    0.62 
   0   4  -5   14.04    0.79 
   0   4  -5   13.92    0.70 
   0  -4   5   14.36    0.77 
   0  -4   5   14.47    0.79 
   0  -4   5   13.43    0.76 
   0   4  -6    3.08    0.25 
   0   4   6    3.63    0.22 
   0   4  -6    2.84    0.25 
   0   4  -6    3.46    0.24 
   0   4   6    3.96    0.22 
   0   4   6    3.69    0.23 
   0   4  -6    3.88    0.33 
   0   4  -6    4.45    0.49 
   0   4   6    3.44    0.19 
   0  -4   6    3.02    0.37 
   0  -4   6    3.45    0.28 
   0  -4   6    3.11    0.27 
   0   4   7   23.04    1.02 
   0   4   7   23.70    0.97 
   0   4   7   22.80    1.06 
   0   4  -7   22.28    1.11 
   0   4   7   23.16    1.03 
   0   4  -7   23.54    1.24 
   0   4  -7   22.70    1.20 
   0   4   7   19.69    1.15 
   0   4  -7   22.76    1.07 
   0   4   7   24.45    1.00 
   0  -4   7   24.15    1.19 
   0   4   8   49.83    2.16 
   0   4  -8   49.57    2.18 
   0   4  -8   47.15    2.38 
   0   4  -8   50.89    2.36 
   0   4   8   51.06    2.13 
   0   4   8   51.35    2.20 
   0   4  -8   48.02    2.21 
   0  -4   8   51.70    2.33 
   0   4  -9    2.76    0.42 
   0   4  -9    2.92    0.38 
   0   4  -9    2.78    0.28 
   0   4   9    2.38    0.17 
   0   4   9    2.72    0.24 
   0   4   9    2.37    0.22 
   0  -4   9    2.86    0.37 
   0   4 -10   14.51    0.91 
   0   4  10   14.59    0.77 
   0   4  10   14.40    0.68 
   0   4 -10   13.85    0.73 
   0  -4  10   14.62    0.90 
   0   4  11    2.42    0.19 
   0   4 -11    2.62    0.16 
   0   4 -11    2.71    0.20 
   0   4 -11    1.86    0.34 
   0   4  11    2.06    0.28 
   0   4  11    2.20    0.46 
   0  -4  11    3.05    0.47 
   0   4  12    0.79    0.27 
   0   4 -12    1.02    0.25 
   0   4  12    0.86    0.12 
   0   4  12    1.09    0.22 
   0  -4  12    1.46    0.32 
   0   4 -13    1.46    0.31 
   0   4  13    1.19    0.15 
   0   4  13    1.46    0.40 
   0   4  13    1.54    0.28 
   0  -4  13    1.19    0.30 
   0   4  14    2.80    0.54 
   0   4  14    2.62    0.42 
   0   4 -14    2.67    0.44 
   0  -4  14    2.05    0.42 
   0   5   0    0.04    0.03 
   0   5   0    0.02    0.01 
   0   5   0    0.02    0.03 
   0   5   0    0.01    0.02 
   0  -5   0    0.06    0.02 
   0  -5   0    0.03    0.03 
   0  -5   0    0.04    0.02 
   0  -5   0    0.11    0.03 
   0   5  -1   41.34    1.89 
   0   5  -1   42.92    1.83 
   0   5  -1   42.71    1.82 
   0  -5   1   42.35    1.83 
   0   5  -2    6.87    0.38 
   0   5  -2    6.53    0.41 
   0   5   2    6.43    0.35 
   0   5   2    6.28    0.36 
   0   5  -2    6.40    0.37 
   0   5  -2    6.61    0.38 
   0   5   2    6.95    0.40 
   0   5  -2    6.17    0.38 
   0  -5   2    6.71    0.31 
   0  -5   2    6.35    0.35 
   0  -5   2    7.03    0.36 
   0  -5   2    7.30    0.39 
   0   5  -3    6.81    0.39 
   0   5   3    6.84    0.40 
   0   5   3    5.71    0.36 
   0   5  -3    7.17    0.42 
   0   5   3    7.00    0.40 
   0   5  -3    6.57    0.42 
   0   5  -3    6.45    0.38 
   0   5   3    6.71    0.40 
   0   5  -3    6.76    0.40 
   0  -5   3    7.20    0.38 
   0  -5   3    6.10    0.40 
   0  -5   3    6.93    0.33 
   0  -5   3    6.73    0.37 
   0   5  -4   43.35    1.99 
   0   5   4   42.45    1.98 
   0   5  -4   43.45    1.94 
   0   5  -4   43.13    1.99 
   0   5   4   44.01    1.94 
   0   5   4   44.86    1.95 
   0   5  -4   45.24    1.96 
   0  -5   4   44.21    1.99 
   0  -5   4   46.47    1.95 
   0  -5   4   44.24    1.90 
   0  -5   4   44.96    1.95 
   0   5  -5    3.66    0.27 
   0   5  -5    3.86    0.32 
   0   5  -5    3.54    0.31 
   0   5   5    3.44    0.25 
   0   5   5    3.76    0.25 
   0   5  -5    3.92    0.30 
   0   5   5    4.44    0.33 
   0  -5   5    3.44    0.27 
   0  -5   5    3.21    0.29 
   0  -5   5    3.11    0.23 
   0  -5   5    3.18    0.26 
   0   5  -6   27.30    1.42 
   0   5  -6   27.86    1.36 
   0   5   6   28.57    1.27 
   0   5  -6   27.86    1.30 
   0   5   6   28.11    1.23 
   0   5  -6   27.60    1.41 
   0   5   6   29.26    1.29 
   0   5   6   29.72    1.42 
   0   5   6   28.49    1.20 
   0  -5   6   30.04    1.41 
   0  -5   6   27.75    1.30 
   0   5   7    0.15    0.06 
   0   5  -7    0.12    0.09 
   0   5   7    0.07    0.04 
   0   5  -7    0.33    0.14 
   0   5  -7    0.12    0.07 
   0   5   7    0.17    0.05 
   0   5  -7    0.19    0.12 
   0   5   7    0.07    0.05 
   0  -5   7    0.09    0.07 
   0  -5   7    0.07    0.08 
   0   5   8   40.58    1.80 
   0   5  -8   38.61    1.97 
   0   5   8   40.80    1.69 
   0   5   8   42.42    1.75 
   0   5  -8   41.71    1.88 
   0   5  -8   37.12    2.00 
   0   5   8   40.10    1.99 
   0   5   8   40.77    1.76 
   0  -5   8   40.87    1.96 
   0   5   9    0.31    0.10 
   0   5  -9    0.35    0.17 
   0   5   9    0.18    0.07 
   0   5  -9    0.11    0.08 
   0   5   9    0.27    0.06 
   0   5   9    0.22    0.14 
   0   5  -9    0.43    0.18 
   0  -5   9    0.49    0.17 
   0   5  10    0.65    0.14 
   0   5  10    0.51    0.20 
   0   5  10    0.46    0.08 
   0   5 -10    0.77    0.16 
   0   5  10    0.49    0.13 
   0   5 -10    0.60    0.20 
   0   5 -10    0.60    0.23 
   0  -5  10    0.63    0.19 
   0   5 -11   14.59    0.78 
   0   5  11   14.57    0.70 
   0   5  11   14.69    0.81 
   0   5  11   16.33    1.17 
   0   5 -11   15.77    1.00 
   0  -5  11   14.24    0.96 
   0   5 -12    6.30    0.38 
   0   5  12    6.19    0.34 
   0   5 -12    4.91    0.60 
   0   5  12    6.87    0.78 
   0   5  12    6.24    0.46 
   0   5 -12    5.75    0.34 
   0  -5  12    5.98    0.66 
   0   5  13    0.73    0.19 
   0   5  13    0.69    0.28 
   0   5 -13    0.46    0.21 
   0   5  13    0.46    0.09 
   0  -5  13    0.32    0.20 
   0   5  14    0.93    0.27 
   0   5  14    0.84    0.36 
   0   5 -14    0.91    0.26 
   0  -5  14    0.72    0.33 
   0   6   0   41.20    1.73 
   0   6   0   40.55    1.75 
   0   6   0   38.66    1.83 
   0  -6   0   40.66    1.71 
   0   6   1    8.20    0.38 
   0   6  -1    6.88    0.47 
   0   6   1    7.93    0.39 
   0   6   1    7.91    0.48 
   0   6   1    8.00    0.38 
   0   6  -1    8.01    0.36 
   0   6   1    8.31    0.40 
   0   6  -1    7.83    0.41 
   0   6  -1    7.37    0.42 
   0   6  -1    7.36    0.42 
   0  -6   1    7.97    0.41 
   0  -6   1    7.90    0.36 
   0  -6   1    7.95    0.42 
   0  -6  -1    8.07    0.43 
   0  -6   1    7.70    0.37 
   0   6  -2   78.84    3.25 
   0   6  -2   73.01    3.26 
   0   6  -2   76.56    3.32 
   0   6   3    2.41    0.18 
   0   6  -3    2.22    0.20 
   0  -6   3    1.89    0.17 
   0  -6   3    1.92    0.13 
   0   6  -4    0.58    0.12 
   0   6   4    0.74    0.13 
   0   6  -4    0.76    0.13 
   0   6  -4    0.71    0.15 
   0   6   4    0.76    0.14 
   0   6   4    0.71    0.13 
   0   6  -4    0.56    0.13 
   0   6   4    0.40    0.11 
   0   6  -4    0.89    0.18 
   0  -6   4    0.70    0.10 
   0  -6   4    0.73    0.13 
   0  -6   4    0.89    0.16 
   0  -6   4    0.75    0.14 
   0   6   5   27.21    1.37 
   0   6  -5   27.72    1.32 
   0   6  -5   28.66    1.39 
   0   6  -5   28.20    1.39 
   0   6   5   30.13    1.34 
   0   6  -5   29.75    1.41 
   0   6   5   28.56    1.32 
   0   6   5   28.06    1.33 
   0  -6   5   27.95    1.32 
   0  -6   5   28.42    1.46 
   0  -6   5   28.55    1.27 
   0  -6   5   28.52    1.32 
   0   6  -6    8.70    0.59 
   0   6  -6    6.85    0.55 
   0   6   6    8.25    0.56 
   0   6  -6    8.38    0.55 
   0   6   6    9.11    0.50 
   0   6   6    9.07    0.48 
   0  -6   6    8.59    0.47 
   0  -6   6    9.07    0.58 
   0   6   7   21.40    1.21 
   0   6  -7   22.06    1.24 
   0   6   7   22.88    1.02 
   0   6   7   23.53    1.06 
   0   6   7   23.84    1.08 
   0   6   7   23.69    0.99 
   0   6  -7   23.73    1.25 
   0   6  -7   22.47    1.17 
   0  -6   7   22.21    1.20 
   0  -6   7   21.74    1.09 
   0   6   8    1.49    0.17 
   0   6  -8    1.18    0.25 
   0   6   8    1.37    0.11 
   0   6   8    1.51    0.13 
   0   6   8    1.54    0.28 
   0   6  -8    1.16    0.22 
   0   6   8    1.40    0.17 
   0   6   8    1.60    0.17 
   0   6  -8    1.49    0.29 
   0  -6   8    1.88    0.32 
   0   6   9    1.79    0.19 
   0   6  -9    2.16    0.29 
   0   6  -9    1.86    0.36 
   0   6   9    1.77    0.11 
   0   6   9    1.70    0.34 
   0   6   9    1.85    0.15 
   0   6  -9    1.17    0.27 
   0   6   9    1.63    0.20 
   0  -6   9    2.02    0.33 
   0   6  10   12.90    0.71 
   0   6  10   14.14    0.65 
   0   6 -10   13.65    0.78 
   0   6  10   13.47    0.92 
   0   6 -10   13.59    0.92 
   0   6 -10   12.15    1.00 
   0   6  10   12.78    0.69 
   0  -6  10   13.67    0.91 
   0   6  11    0.06    0.12 
   0   6 -11    0.19    0.15 
   0   6  11    0.24    0.07 
   0   6 -11    0.41    0.14 
   0  -6  11    0.47    0.19 
   0   6 -12    4.51    0.59 
   0   6  12    5.37    0.41 
   0   6 -12    5.07    0.38 
   0   6  12    6.13    0.74 
   0   6  12    5.32    0.30 
   0  -6  12    5.00    0.63 
   0   6 -13    0.30    0.19 
   0   6  13    0.32    0.19 
   0   6  13    0.20    0.11 
   0  -6  13    0.31    0.18 
   0   7   0   -0.01    0.03 
   0   7   0    0.06    0.04 
   0   7   0    0.06    0.04 
   0   7   0    0.02    0.02 
   0   7   0    0.13    0.07 
   0  -7   0    0.03    0.03 
   0  -7   0    0.05    0.02 
   0  -7   0    0.06    0.04 
   0  -7   0    0.03    0.02 
   0   7  -1    9.11    0.40 
   0   7  -1    8.57    0.55 
   0   7  -1    8.69    0.47 
   0   7   1    9.35    0.45 
   0   7   1    8.47    0.54 
   0   7   1    9.16    0.43 
   0   7   1    8.99    0.42 
   0   7  -1    8.47    0.48 
   0   7  -1    8.44    0.48 
   0   7   1    9.19    0.46 
   0  -7  -1    8.67    0.48 
   0  -7   1    9.29    0.42 
   0  -7   1    8.96    0.42 
   0  -7   1    8.88    0.47 
   0  -7   1    8.92    0.47 
   0   7   2    0.86    0.17 
   0   7  -2    0.58    0.14 
   0   7   2    0.62    0.08 
   0   7  -2    0.65    0.12 
   0   7   2    0.63    0.10 
   0   7   2    0.74    0.11 
   0   7  -2    0.99    0.17 
   0   7  -2    0.77    0.14 
   0   7  -2    1.16    0.15 
   0  -7   2    0.77    0.08 
   0  -7   2    0.57    0.09 
   0  -7   2    0.62    0.12 
   0  -7   2    0.65    0.11 
   0   7   3   36.71    1.62 
   0   7  -3   36.95    1.66 
   0   7  -3   35.96    1.64 
   0   7  -3   34.58    1.66 
   0   7   3   36.08    1.60 
   0   7   3   36.86    1.69 
   0   7  -3   37.88    1.74 
   0   7  -3   35.36    1.67 
   0  -7   3   36.26    1.54 
   0  -7   3   36.87    1.60 
   0  -7   3   36.65    1.65 
   0  -7   3   35.43    1.66 
   0   7   4   38.11    1.76 
   0   7  -4   38.79    1.78 
   0   7   4   37.51    1.71 
   0   7  -4   35.83    1.73 
   0   7  -4   41.10    1.83 
   0   7  -4   38.07    1.75 
   0   7   4   37.83    1.74 
   0   7   4   38.49    1.77 
   0  -7   4   38.37    1.71 
   0  -7   4   37.63    1.64 
   0  -7   4   38.39    1.71 
   0  -7   4   39.27    1.78 
   0   7  -5    2.35    0.31 
   0   7   5    2.61    0.28 
   0   7  -5    2.33    0.31 
   0   7   5    2.20    0.28 
   0   7  -5    2.59    0.50 
   0   7   5    2.33    0.22 
   0   7   5    2.92    0.30 
   0  -7   5    2.98    0.33 
   0  -7   5    2.74    0.32 
   0  -7   5    2.38    0.18 
   0   7   6   12.62    0.80 
   0   7  -6   13.45    0.84 
   0   7   6   14.10    0.73 
   0   7  -6   15.74    0.85 
   0   7  -6   13.29    0.83 
   0   7   6   14.23    0.75 
   0   7   6   14.23    0.76 
   0  -7   6   13.83    0.82 
   0  -7   6   14.08    0.69 
   0   7   7    4.88    0.51 
   0   7  -7    4.70    0.51 
   0   7   7    5.06    0.25 
   0   7   7    5.23    0.34 
   0   7   7    5.26    0.36 
   0   7  -7    4.74    0.45 
   0   7  -7    5.13    0.43 
   0  -7   7    5.19    0.45 
   0  -7   7    5.16    0.34 
   0   7  -8    7.85    0.64 
   0   7  -8    7.36    0.55 
   0   7  -8    6.84    0.59 
   0   7   8    7.58    0.42 
   0   7   8    7.79    0.44 
   0   7   8    7.05    0.45 
   0   7   8    8.71    0.40 
   0   7   8    8.37    0.61 
   0  -7   8    7.77    0.60 
   0   7  -9    8.21    0.70 
   0   7   9    9.60    0.71 
   0   7   9    9.26    0.44 
   0   7   9    9.05    0.49 
   0   7   9    9.38    0.48 
   0   7  -9    9.24    0.63 
   0   7  -9    7.90    0.68 
   0   7   9    9.76    0.49 
   0   7   9    9.61    0.51 
   0  -7   9    8.32    0.67 
   0   7 -10    1.61    0.27 
   0   7  10    1.33    0.31 
   0   7 -10    1.04    0.30 
   0   7  10    1.54    0.16 
   0   7 -10    0.67    0.25 
   0   7  10    1.56    0.20 
   0   7  10    1.55    0.19 
   0  -7  10    1.35    0.30 
   0   7 -11    6.74    0.74 
   0   7  11    8.23    0.69 
   0   7 -11    7.55    0.54 
   0   7 -11    6.77    0.81 
   0   7  11    7.22    0.47 
   0   7  11    7.64    0.40 
   0  -7  11    7.98    0.68 
   0   7  12    0.82    0.28 
   0   7  12    0.86    0.19 
   0   7 -12    0.62    0.24 
   0   7 -12    0.71    0.17 
   0   7  12    0.80    0.11 
   0  -7  12    0.58    0.22 
   0   7  13    1.85    0.42 
   0   7 -13    1.25    0.35 
   0   7  13    1.33    0.24 
   0  -7  13    0.93    0.30 
   0   8   0   53.24    2.28 
   0   8   0   52.07    2.29 
   0  -8   0   53.27    2.30 
   0   8  -1   29.14    1.51 
   0   8   1   30.46    1.31 
   0   8  -1   29.44    1.33 
   0   8  -1   29.30    1.34 
   0   8   1   29.34    1.45 
   0   8  -1   27.34    1.34 
   0   8   1   30.16    1.29 
   0   8   1   28.71    1.31 
   0   8   1   29.85    1.25 
   0  -8   1   29.59    1.26 
   0  -8   1   30.05    1.33 
   0  -8   1   28.31    1.30 
   0  -8  -1   28.58    1.35 
   0  -8   1   30.27    1.26 
   0   8   2    8.56    0.41 
   0   8  -2    8.67    0.57 
   0   8  -2    7.53    0.48 
   0   8  -2    7.44    0.54 
   0   8   2    7.79    0.40 
   0   8   2    8.10    0.43 
   0   8   2    8.37    0.38 
   0   8   2    7.55    0.52 
   0   8  -2    7.61    0.46 
   0   8  -2    6.85    0.45 
   0  -8   2    7.80    0.46 
   0  -8  -2    7.26    0.46 
   0  -8   2    8.16    0.41 
   0  -8   2    8.20    0.38 
   0   8   3   16.06    0.89 
   0   8  -3   16.32    0.87 
   0   8  -3   15.69    0.92 
   0   8  -3   15.05    0.82 
   0   8   3   16.66    0.79 
   0   8  -3   15.87    0.84 
   0   8   3   15.67    0.71 
   0   8   3   16.53    0.69 
   0   8   3   17.32    0.80 
   0  -8   3   16.81    0.85 
   0  -8   3   16.48    0.72 
   0  -8   3   16.05    0.80 
   0   8   4    0.64    0.16 
   0   8  -4    0.58    0.15 
   0   8   4    0.84    0.14 
   0   8  -4    0.86    0.20 
   0   8  -4    0.66    0.15 
   0   8   4    0.87    0.18 
   0   8   4    0.54    0.12 
   0  -8   4    0.67    0.13 
   0  -8   4    0.53    0.08 
   0  -8   4    0.62    0.18 
   0   8  -5   24.95    1.31 
   0   8   5   25.30    1.24 
   0   8   5   25.47    1.25 
   0   8  -5   24.08    1.28 
   0   8   5   25.44    1.26 
   0   8  -5   25.92    1.31 
   0   8   5   24.48    1.19 
   0  -8   5   25.72    1.28 
   0  -8   5   24.61    1.12 
   0   8   6    0.78    0.17 
   0   8  -6    0.65    0.19 
   0   8  -6    0.78    0.20 
   0   8   6    1.01    0.18 
   0   8   6    0.67    0.26 
   0   8   6    0.72    0.16 
   0   8  -6    0.81    0.20 
   0  -8   6    0.61    0.17 
   0  -8   6    0.51    0.10 
   0   8  -7   10.75    0.72 
   0   8  -7   10.85    0.76 
   0   8   7   10.87    0.71 
   0   8   7   10.89    0.61 
   0   8  -7   10.56    0.75 
   0   8   7   10.52    0.65 
   0   8   7   11.79    0.66 
   0  -8   7    9.78    0.71 
   0  -8   7   11.34    0.59 
   0   8  -8    1.26    0.29 
   0   8   8    1.70    0.23 
   0   8  -8    1.79    0.31 
   0   8   8    1.60    0.31 
   0   8   8    1.36    0.15 
   0   8   8    1.48    0.25 
   0   8  -8    1.39    0.30 
   0   8   8    1.29    0.19 
   0   8   8    1.44    0.11 
   0  -8   8    1.27    0.28 
   0   8   9    0.99    0.13 
   0   8   9    0.81    0.15 
   0   8  -9    1.01    0.28 
   0   8   9    1.27    0.13 
   0   8   9    0.92    0.24 
   0   8   9    0.87    0.13 
   0   8   9    1.18    0.25 
   0   8  -9    0.74    0.21 
   0   8   9    1.26    0.17 
   0  -8   9    0.95    0.29 
   0   8  10   11.20    0.68 
   0   8 -10   12.78    0.83 
   0   8  10   13.80    0.65 
   0   8  10   14.03    0.64 
   0   8 -10   13.00    0.97 
   0   8 -10   13.29    0.95 
   0   8  10   12.70    0.59 
   0   8  10   13.00    0.91 
   0   8  10   13.03    0.66 
   0  -8  10   12.87    0.91 
   0   8  11    0.05    0.06 
   0   8  11    0.07    0.12 
   0   8 -11   -0.17    0.09 
   0   8 -11    0.34    0.19 
   0   8 -11    0.10    0.11 
   0   8  11    0.11    0.05 
   0  -8  11    0.02    0.12 
   0   8  12    0.45    0.13 
   0   8 -12    0.67    0.27 
   0   8  12    0.61    0.10 
   0   8  12    0.28    0.20 
   0   8 -12    0.46    0.17 
   0  -8  12    0.51    0.24 
   0   8 -13    0.41    0.15 
   0   8 -13    0.29    0.19 
   0   8  13    0.83    0.29 
   0   8  13    0.53    0.15 
   0  -8  13    0.79    0.28 
   0   9   0   -0.03    0.03 
   0   9   0    0.02    0.04 
   0   9   0   -0.01    0.04 
   0   9   0   -0.03    0.07 
   0   9   0    0.00    0.02 
   0  -9   0    0.07    0.05 
   0   9  -1   20.80    1.03 
   0   9   1   21.12    0.99 
   0   9   1   21.20    1.15 
   0   9  -1   21.79    1.02 
   0   9   1   21.41    0.92 
   0   9  -1   20.77    1.15 
   0   9  -1   20.50    1.02 
   0   9   1   21.88    0.98 
   0   9   1   21.69    0.99 
   0  -9   1   21.32    1.02 
   0  -9   1   21.26    0.93 
   0  -9   1   21.24    0.97 
   0  -9  -1   22.06    1.05 
   0   9  -2    6.74    0.42 
   0   9   2    6.48    0.35 
   0   9   2    6.57    0.37 
   0   9   2    6.35    0.34 
   0   9  -2    6.21    0.43 
   0   9   2    6.40    0.33 
   0   9  -2    6.71    0.42 
   0   9  -2    5.39    0.47 
   0   9   2    6.44    0.49 
   0  -9   2    6.57    0.39 
   0  -9   2    6.33    0.40 
   0  -9   2    6.15    0.34 
   0  -9   2    6.05    0.31 
   0  -9  -2    5.81    0.40 
   0   9   3   30.94    1.39 
   0   9   3   30.50    1.34 
   0   9  -3   32.04    1.51 
   0   9  -3   31.53    1.48 
   0   9  -3   30.10    1.57 
   0   9   3   31.88    1.40 
   0   9   3   31.13    1.32 
   0   9   3   29.91    1.53 
   0  -9   3   31.53    1.34 
   0  -9   3   30.82    1.37 
   0  -9   3   29.16    1.45 
   0   9  -4    6.44    0.53 
   0   9   4    6.96    0.51 
   0   9  -4    7.25    0.52 
   0   9   4    7.24    0.42 
   0   9   4    5.90    0.41 
   0   9  -4    6.26    0.47 
   0  -9   4    7.16    0.49 
   0  -9   4    7.20    0.35 
   0   9   5    6.59    0.50 
   0   9   5    8.06    0.46 
   0   9  -5    7.00    0.54 
   0   9   5    7.50    0.49 
   0   9  -5    6.98    0.53 
   0   9  -5    7.71    0.58 
   0  -9   5    6.79    0.38 
   0  -9   5    6.92    0.51 
   0   9  -6    0.01    0.09 
   0   9   6    0.45    0.13 
   0   9   6    0.33    0.11 
   0   9   6    0.25    0.10 
   0   9  -6    0.20    0.13 
   0   9  -6    0.24    0.12 
   0  -9   6    0.16    0.07 
   0  -9   6    0.11    0.09 
   0   9  -7    0.03    0.11 
   0   9  -7   -0.06    0.07 
   0   9   7   -0.01    0.06 
   0   9   7    0.13    0.11 
   0   9  -7    0.13    0.11 
   0   9   7    0.09    0.10 
   0  -9   7    0.02    0.09 
   0  -9   7    0.03    0.05 
   0   9  -8    0.11    0.11 
   0   9   8    0.17    0.11 
   0   9   8    0.27    0.14 
   0   9  -8    0.39    0.16 
   0   9   8    0.06    0.07 
   0   9  -8    0.10    0.11 
   0  -9   8    0.20    0.13 
   0   9  -9   12.07    0.92 
   0   9   9   12.21    0.71 
   0   9  -9   12.36    0.84 
   0   9   9   13.19    0.79 
   0   9   9   12.89    0.60 
   0   9  -9   12.47    0.92 
   0   9   9   14.62    0.90 
   0   9   9   12.23    0.61 
   0  -9   9   11.74    0.86 
   0   9  10    1.89    0.32 
   0   9 -10    1.87    0.40 
   0   9  10    1.90    0.22 
   0   9  10    1.90    0.45 
   0   9  10    2.12    0.18 
   0   9 -10    1.77    0.33 
   0   9 -10    1.72    0.40 
   0  -9  10    2.21    0.40 
   0   9 -11    1.46    0.29 
   0   9  11    1.23    0.18 
   0   9  11    0.61    0.23 
   0   9 -11    1.37    0.37 
   0   9 -11    0.87    0.29 
   0   9  11    0.47    0.28 
   0   9  11    1.20    0.16 
   0  -9  11    0.93    0.27 
   0   9  12    0.28    0.19 
   0   9  12    0.48    0.15 
   0   9 -12    0.61    0.25 
   0   9 -12    0.27    0.19 
   0   9  12    0.30    0.15 
   0   9 -12    0.20    0.14 
   0  -9  12    0.04    0.12 
   0  10   0   76.13    3.25 
   0  10   0   72.81    3.25 
   0  10   0   78.70    3.45 
   0  10   0   76.52    3.26 
   0 -10   0   74.82    3.28 
   0  10  -1    3.75    0.29 
   0  10  -1    3.59    0.30 
   0  10   1    4.09    0.46 
   0  10   1    3.81    0.19 
   0  10   1    3.85    0.27 
   0  10   1    3.28    0.25 
   0  10  -1    4.04    0.46 
   0  10   1    3.61    0.26 
   0 -10   1    3.77    0.22 
   0 -10   1    3.68    0.20 
   0 -10   1    3.34    0.28 
   0 -10  -1    3.88    0.31 
   0  10  -2   38.16    1.97 
   0  10  -2   38.10    1.85 
   0  10   2   38.87    1.75 
   0  10   2   39.71    1.77 
   0  10   2   40.68    1.70 
   0  10  -2   40.02    1.83 
   0  10   2   41.81    1.97 
   0  10   2   40.94    1.74 
   0 -10   2   39.20    1.78 
   0 -10   2   40.60    1.69 
   0 -10   2   40.31    1.72 
   0  10   3   13.68    0.71 
   0  10   3   14.51    0.70 
   0  10   3   14.42    0.68 
   0  10   3   14.52    0.66 
   0  10  -3   14.69    0.80 
   0  10  -3   12.76    0.88 
   0  10  -3   14.55    0.83 
   0  10   3   14.29    0.87 
   0 -10   3   13.97    0.69 
   0 -10   3   14.15    0.73 
   0 -10   3   14.64    0.78 
   0  10  -4    0.05    0.07 
   0  10  -4    0.00    0.09 
   0  10   4    0.16    0.10 
   0  10   4    0.03    0.03 
   0  10   4    0.04    0.06 
   0  10  -4    0.04    0.08 
   0  10   4    0.06    0.06 
   0  10   4   -0.03    0.06 
   0 -10   4    0.02    0.03 
   0 -10   4    0.10    0.09 
   0 -10   4    0.06    0.05 
   0  10  -5    3.42    0.42 
   0  10   5    3.58    0.28 
   0  10  -5    2.86    0.42 
   0  10  -5    2.49    0.36 
   0  10   5    3.48    0.41 
   0  10   5    3.85    0.44 
   0  10   5    3.50    0.30 
   0 -10   5    2.99    0.38 
   0 -10   5    3.35    0.22 
   0  10   6    9.95    0.64 
   0  10   6   10.20    0.60 
   0  10   6   10.12    0.65 
   0  10  -6    9.35    0.72 
   0  10  -6   10.19    0.74 
   0  10  -6   11.75    0.75 
   0  10   6    9.78    0.67 
   0 -10   6   10.40    0.70 
   0 -10   6   10.12    0.52 
   0  10  -7   13.18    0.93 
   0  10   7   14.59    0.81 
   0  10  -7   15.70    0.97 
   0  10  -7   12.80    0.91 
   0  10   7   14.91    0.86 
   0  10   7   13.21    0.78 
   0  10   7   14.83    0.86 
   0 -10   7   14.33    0.91 
   0 -10   7   14.03    0.70 
   0  10  -8    1.15    0.35 
   0  10   8    1.75    0.28 
   0  10   8    1.53    0.29 
   0  10   8    1.79    0.25 
   0  10   8    1.90    0.28 
   0  10  -8    1.05    0.29 
   0  10  -8    1.37    0.30 
   0  10  -9    1.72    0.37 
   0  10  -9    1.70    0.34 
   0  10   9    1.65    0.27 
   0  10   9    1.58    0.31 
   0  10   9    1.81    0.18 
   0  10   9    1.77    0.29 
   0  10  -9    1.40    0.32 
   0  10   9    1.55    0.21 
   0  10   9    1.45    0.21 
   0 -10   9    1.79    0.36 
   0  10  10    0.09    0.05 
   0  10 -10   -0.04    0.12 
   0  10  10    0.02    0.11 
   0  10 -10    0.07    0.14 
   0  10 -10    0.35    0.20 
   0  10  10    0.01    0.08 
   0  10  10    0.13    0.08 
   0  10  10    0.00    0.05 
   0 -10  10    0.12    0.15 
   0  10  11    0.11    0.07 
   0  10 -11    0.04    0.14 
   0  10  11   -0.01    0.08 
   0  10  11    0.02    0.09 
   0  10 -11    0.05    0.14 
   0  10 -11    0.04    0.10 
   0 -10  11    0.11    0.16 
   0  10 -12    1.73    0.47 
   0  11   0    0.24    0.09 
   0  11   0    0.15    0.08 
   0  11   0    0.14    0.07 
   0  11   0    0.32    0.15 
   0  11   1    9.84    0.58 
   0  11  -1   10.90    0.65 
   0  11  -1   11.57    0.63 
   0  11   1   11.20    0.59 
   0  11   1    9.80    0.73 
   0  11   1   10.85    0.58 
   0  11   1   11.08    0.49 
   0  11  -1    9.33    0.73 
   0 -11  -1   11.42    0.69 
   0  11  -2    0.85    0.17 
   0  11  -2    0.62    0.20 
   0  11   2    0.68    0.21 
   0  11   2    1.03    0.15 
   0  11  -2    0.98    0.20 
   0  11   2    0.82    0.09 
   0  11   2    0.90    0.14 
   0  11   2    1.10    0.16 
   0 -11   2    0.69    0.13 
   0 -11   2    1.20    0.13 
   0  11  -3    5.42    0.43 
   0  11   3    5.65    0.33 
   0  11   3    5.31    0.32 
   0  11  -3    6.77    0.49 
   0  11   3    5.55    0.36 
   0  11   3    5.80    0.33 
   0  11   3    5.92    0.51 
   0  11  -3    6.02    0.64 
   0 -11   3    6.18    0.42 
   0 -11   3    5.84    0.34 
   0 -11   3    5.58    0.29 
   0  11   4    0.32    0.07 
   0  11   4    0.19    0.08 
   0  11   4    0.39    0.08 
   0  11   4    0.24    0.14 
   0  11  -4    0.35    0.16 
   0  11  -4    0.40    0.16 
   0  11   4    0.28    0.09 
   0  11  -4    0.21    0.12 
   0  11   4    0.28    0.13 
   0 -11   4    0.22    0.06 
   0 -11   4    0.40    0.14 
   0  11   5    1.56    0.29 
   0  11  -5    1.27    0.28 
   0  11  -5    1.15    0.26 
   0  11   5    1.19    0.10 
   0  11   5    1.05    0.18 
   0  11   5    1.11    0.25 
   0  11  -5    1.05    0.27 
   0  11   5    1.34    0.19 
   0 -11   5    1.57    0.27 
   0 -11   5    1.29    0.14 
   0  11  -6    3.38    0.49 
   0  11   6    5.03    0.54 
   0  11  -6    5.35    0.61 
   0  11   6    5.41    0.44 
   0  11   6    4.92    0.39 
   0  11   6    5.42    0.37 
   0  11  -6    4.84    0.55 
   0 -11   6    4.43    0.29 
   0 -11   6    5.29    0.46 
   0  11  -7    3.32    0.49 
   0  11   7    5.01    0.41 
   0  11   7    4.29    0.38 
   0  11   7    3.52    0.32 
   0  11   7    4.52    0.49 
   0  11  -7    4.09    0.55 
   0  11  -7    3.48    0.57 
   0 -11   7    4.17    0.50 
   0 -11   7    4.17    0.28 
   0  11   8    1.39    0.23 
   0  11  -8    1.27    0.31 
   0  11  -8    1.32    0.33 
   0  11   8    1.34    0.26 
   0  11   8    1.25    0.22 
   0  11   8    1.41    0.28 
   0 -11   8    1.50    0.31 
   0  11   9    0.91    0.20 
   0  11  -9    0.91    0.30 
   0  11   9    1.47    0.31 
   0  11   9    0.83    0.17 
   0  11  -9    0.55    0.26 
   0  11   9    0.84    0.20 
   0  11  -9    0.71    0.25 
   0 -11   9    0.64    0.23 
   0  11  10    0.90    0.25 
   0  11  10    0.72    0.20 
   0  11  10    0.94    0.17 
   0  11  10    0.92    0.19 
   0  11 -10    0.75    0.28 
   0  11 -10    0.62    0.23 
   0  11 -10    0.81    0.29 
   0 -11  10    0.86    0.28 
   0  11  11    5.62    0.49 
   0  11 -11    4.40    0.69 
   0  11  11    6.35    0.71 
   0  11 -11    5.30    0.64 
   0  11  11    6.06    0.37 
   0 -11  11    6.13    0.74 
   0  12   0    3.55    0.37 
   0  12   0    3.21    0.44 
   0  12   0    3.25    0.28 
   0  12   1   12.69    0.68 
   0  12  -1   13.80    0.90 
   0  12  -1   12.90    0.72 
   0  12   1   12.50    0.69 
   0  12  -1   12.26    0.74 
   0  12   1   12.54    0.72 
   0  12   1   11.83    0.85 
   0  12  -2    1.39    0.23 
   0  12   2    1.53    0.10 
   0  12   2    1.48    0.20 
   0  12   2    1.69    0.20 
   0  12  -2    1.48    0.31 
   0  12  -2    1.45    0.26 
   0  12   2    1.91    0.23 
   0  12   2    1.39    0.31 
   0 -12   2    1.51    0.12 
   0 -12   2    1.71    0.18 
   0  12   3    9.69    0.54 
   0  12   3   10.98    0.56 
   0  12  -3   10.59    0.71 
   0  12   3    9.99    0.75 
   0  12  -3    9.93    0.78 
   0  12  -3   10.88    0.69 
   0  12   3   10.56    0.58 
   0  12   3   10.75    0.51 
   0 -12   3   11.16    0.54 
   0 -12   3   10.81    0.61 
   0  12  -4    1.80    0.31 
   0  12  -4    1.84    0.33 
   0  12  -4    1.47    0.33 
   0  12   4    1.82    0.16 
   0  12   4    1.59    0.30 
   0  12   4    2.51    0.26 
   0  12   4    2.08    0.21 
   0  12   4    2.14    0.17 
   0  12   4    2.23    0.37 
   0 -12   4    2.03    0.28 
   0 -12   4    1.87    0.14 
   0  12   5   10.97    0.52 
   0  12   5   11.51    0.53 
   0  12   5   10.43    0.77 
   0  12   5   11.95    0.78 
   0  12   5   10.73    0.61 
   0  12   5   10.67    0.61 
   0  12  -5   10.80    0.91 
   0  12  -5   11.92    0.78 
   0  12  -5   10.67    0.78 
   0 -12   5   11.10    0.54 
   0 -12   5    9.46    0.68 
   0  12   6    2.28    0.29 
   0  12  -6    2.25    0.40 
   0  12   6    1.85    0.32 
   0  12   6    2.24    0.26 
   0  12  -6    2.51    0.45 
   0  12  -6    1.88    0.37 
   0  12   6    1.69    0.33 
   0 -12   6    2.36    0.36 
   0 -12   6    1.79    0.16 
   0  12   7    0.10    0.10 
   0  12  -7    0.06    0.12 
   0  12  -7    0.18    0.15 
   0  12   7    0.14    0.12 
   0  12   7    0.01    0.07 
   0  12   7   -0.03    0.05 
   0  12  -7   -0.07    0.09 
   0 -12   7   -0.04    0.11 
   0 -12   7    0.01    0.04 
   0  12   8    0.36    0.13 
   0  12  -8   -0.02    0.11 
   0  12  -8    0.23    0.16 
   0  12  -8    0.35    0.22 
   0  12   8    0.46    0.15 
   0  12   8    0.39    0.16 
   0  12   8    0.16    0.12 
   0 -12   8    0.27    0.17 
   0  12   9    0.08    0.09 
   0  12   9    0.08    0.10 
   0  12  -9    0.13    0.15 
   0  12   9    0.03    0.10 
   0  12   9    0.02    0.07 
   0  12  -9    0.12    0.15 
   0  12  -9    0.03    0.15 
   0 -12   9    0.06    0.12 
   0  12 -10    0.32    0.19 
   0  12 -10    0.76    0.37 
   0  12  10    0.58    0.21 
   0  12  10    1.10    0.27 
   0  12  10    0.83    0.17 
   0  12  10    0.79    0.19 
   0  12 -10    0.99    0.31 
   0 -12  10    0.98    0.30 
   0  13   0    0.03    0.07 
   0  13   0    0.19    0.16 
   0  13   0    0.01    0.07 
   0  13   1    0.69    0.16 
   0  13  -1    0.79    0.18 
   0  13   1    0.72    0.22 
   0  13   1    0.63    0.15 
   0  13  -1    0.55    0.17 
   0  13   2   -0.06    0.04 
   0  13   2    0.04    0.07 
   0  13   2   -0.06    0.08 
   0  13  -2    0.00    0.07 
   0  13  -2    0.05    0.09 
   0  13  -2    0.19    0.15 
   0  13  -3    8.66    0.58 
   0  13  -3    6.39    0.56 
   0  13   3    7.48    0.46 
   0  13   3    7.19    0.42 
   0  13  -3    7.56    0.67 
   0  13   3    7.00    0.36 
   0  13   3    6.75    0.62 
   0  13   3    7.36    0.45 
   0 -13   3    7.17    0.39 
   0 -13   3    8.22    0.46 
   0  13   4    0.55    0.13 
   0  13  -4    0.25    0.17 
   0  13   4    0.35    0.08 
   0  13   4    0.43    0.10 
   0  13   4    0.38    0.18 
   0  13   4    0.29    0.16 
   0  13   4    0.22    0.07 
   0  13  -4    0.16    0.14 
   0  13  -4    0.25    0.13 
   0 -13   4    0.48    0.14 
   0 -13   4    0.33    0.09 
   0  13   5    0.14    0.13 
   0  13   5    0.17    0.12 
   0  13  -5    0.16    0.15 
   0  13  -5    0.11    0.15 
   0  13   5   -0.04    0.03 
   0  13   5    0.09    0.08 
   0  13   5    0.08    0.04 
   0  13  -5    0.09    0.11 
   0  13   5    0.08    0.07 
   0 -13   5    0.02    0.09 
   0 -13   5    0.09    0.05 
   0  13  -6    0.96    0.30 
   0  13   6    0.86    0.17 
   0  13   6    0.83    0.11 
   0  13  -6    0.97    0.27 
   0  13   6    0.81    0.24 
   0  13   6    0.71    0.21 
   0  13  -6    0.56    0.22 
   0  13   6    0.90    0.18 
   0 -13   6    0.82    0.20 
   0  13   7    0.07    0.09 
   0  13  -7    0.05    0.13 
   0  13  -7    0.12    0.13 
   0  13  -7   -0.07    0.09 
   0  13   7    0.02    0.09 
   0  13   7    0.13    0.08 
   0  13   7    0.10    0.10 
   0 -13   7    0.12    0.12 
   0  13  -8    1.01    0.31 
   0  13   8    0.94    0.25 
   0  13   8    0.41    0.16 
   0  13  -8    0.57    0.24 
   0  13   8    0.29    0.12 
   0  13  -8    0.53    0.22 
   0  13   8    0.93    0.21 
   0 -13   8    0.41    0.19 
   0  13   9    2.42    0.33 
   0  13  -9    3.09    0.54 
   0  13   9    3.96    0.48 
   0  13  -9    2.24    0.51 
   0  13   9    2.74    0.41 
   0  13  -9    2.20    0.45 
   0  13   9    2.67    0.34 
   0 -13   9    2.44    0.42 
   0  14   0    5.36    0.45 
   0  14   0    6.15    0.72 
   0  14   0    5.38    0.42 
   0  14  -1    2.93    0.50 
   0  14   1    3.61    0.39 
   0  14   1    3.16    0.49 
   0  14  -1    3.13    0.37 
   0  14  -1    4.04    0.46 
   0  14   1    3.09    0.29 
   0  14   2    0.39    0.13 
   0  14   2    0.35    0.12 
   0  14   2    0.47    0.19 
   0  14  -2    0.07    0.13 
   0  14  -2    0.30    0.15 
   0  14  -2    0.18    0.11 
   0  14   3    0.26    0.10 
   0  14  -3    0.47    0.21 
   0  14  -3    0.18    0.13 
   0  14   3    0.30    0.10 
   0  14  -3    0.21    0.11 
   0  14   3    0.19    0.16 
   0 -14   3    0.22    0.06 
   0 -14   3    0.19    0.07 
   0  14   4    0.51    0.13 
   0  14   4    0.77    0.25 
   0  14   4    0.55    0.09 
   0  14   4    0.55    0.13 
   0  14  -4    1.06    0.32 
   0  14  -4    0.86    0.25 
   0 -14   4    0.58    0.14 
   0  14   5    4.34    0.27 
   0  14   5    2.76    0.47 
   0  14   5    3.43    0.27 
   0  14  -5    4.35    0.55 
   0  14   5    3.56    0.30 
   0  14  -5    3.65    0.54 
   0  14  -5    3.94    0.59 
   0 -14   5    3.87    0.42 
   0  14  -6    0.49    0.24 
   0  14   6    0.61    0.16 
   0  14  -6    0.59    0.25 
   0  14  -6    0.76    0.25 
   0  14   6    0.48    0.19 
   0  14   6    0.75    0.16 
   0  14   6    0.80    0.16 
   0 -14   6    0.60    0.18 
   0  14  -7    0.98    0.27 
   0  14  -7    0.64    0.28 
   0  14   7    0.98    0.18 
   0  14   7    1.72    0.35 
   0  14  -7    0.90    0.28 
   0  14   7    0.90    0.19 
   0 -14   7    0.73    0.23 
   0  14  -8    0.96    0.31 
   0  14   8    0.88    0.22 
   0  14  -8    1.07    0.43 
   0  14  -8    0.85    0.30 
   0  14   8    0.80    0.25 
   0  14   8    1.01    0.19 
   0 -14   8    0.82    0.25 
   0  15   0   -0.15    0.06 
   0  15   0    0.04    0.09 
   0  15   0   -0.02    0.08 
   0  15  -1    2.40    0.38 
   0  15  -1    3.14    0.39 
   0  15   1    3.44    0.41 
   0  15   1    2.50    0.33 
   0  15  -1    2.36    0.46 
   0  15   1    3.43    0.56 
   0  15  -2    0.30    0.20 
   0  15   2    0.34    0.21 
   0  15   2    0.26    0.12 
   0  15   2    0.19    0.10 
   0  15  -2    0.45    0.16 
   0  15  -2    0.23    0.16 
   0  15  -3    0.18    0.13 
   0  15  -3    0.17    0.16 
   0  15  -3    0.02    0.09 
   0  15   3    0.00    0.13 
   0  15   3    0.19    0.10 
   0  15   3   -0.04    0.06 
   0  15   4    2.23    0.44 
   0  15  -4    1.84    0.41 
   0  15  -4    1.60    0.33 
   0  15   4    2.12    0.27 
   0  15   4    2.03    0.26 
   0  15  -4    1.84    0.39 
   0  15   4    1.57    0.34 
   0  15   5    1.41    0.35 
   0  15  -5    0.94    0.26 
   0  15  -5    1.24    0.31 
   0  15   5    1.18    0.20 
   0  15   5    1.18    0.30 
   0  15   5    1.16    0.24 
   0  15  -5    1.56    0.41 
   0 -15   5    1.28    0.22 
   0  15  -6    0.74    0.28 
   0  15  -6    0.79    0.28 
   0  15   6    0.50    0.22 
   0  15   6    0.83    0.25 
   0  15  -6    0.43    0.20 
   0  15   6    0.52    0.14 
   0 -15   6    0.65    0.18 
   0  16   0    1.39    0.26 
   0  16   0    1.80    0.33 
   0  16   0    1.45    0.38 
   0  16  -1    0.79    0.31 
   0  16  -1    1.41    0.39 
   0  16   1    0.92    0.31 
   0  16  -1    1.14    0.25 
   0  16   1    0.85    0.23 
   0  16   1    1.18    0.23 
   0  16   2    0.07    0.13 
   0  16  -2    0.10    0.13 
   0  16  -2    0.11    0.17 
   0  16   2    0.18    0.12 
   0  16   2    0.15    0.10 
   0  16  -2    0.04    0.09 
   0  16   3    0.18    0.16 
   0  16   3    0.30    0.12 
   0  16   3    0.29    0.13 
   0  16  -3    0.13    0.18 
   0  16   3    0.16    0.14 
   0  16  -3    0.33    0.16 
   0  16  -3    0.60    0.22 
   0  16   4    0.55    0.25 
   0  16  -4    0.01    0.12 
   0  16   4    0.29    0.20 
   0  16   4    0.38    0.13 
   0  16  -4    0.15    0.13 
   0  16  -4    0.08    0.22 
  -1   0  14    1.11    0.27 
   1   0 -14    0.67    0.12 
  -1   0  13    0.11    0.11 
  -1   0  13    0.02    0.07 
   1   0 -13    0.06    0.12 
   1   0 -12    0.09    0.05 
  -1   0  12   -0.03    0.07 
  -1   0  12    0.19    0.09 
   1   0 -11   -0.04    0.04 
   1   0 -11    0.01    0.04 
  -1   0  11   -0.01    0.06 
  -1   0  11    0.00    0.05 
   1   0 -11   -0.03    0.05 
  -1   0  10    7.45    0.44 
  -1   0  10    7.29    0.50 
   1   0 -10    7.00    0.44 
   1   0 -10    7.40    0.48 
   1   0 -10    7.06    0.39 
   1   0  -9    0.02    0.03 
   1   0  -9    0.03    0.06 
  -1   0   9    0.06    0.05 
   1   0  -9    0.05    0.05 
  -1   0   9    0.04    0.06 
  -1   0   8   12.43    0.60 
   1   0  -8   11.62    0.60 
   1   0  -8   11.19    0.56 
   1   0  -8   12.41    0.66 
  -1   0   8   12.27    0.65 
  -1   0   8   11.44    0.65 
   1   0  -7   -0.02    0.02 
  -1   0   7    0.00    0.04 
   1   0  -7    0.06    0.05 
  -1   0   7    0.00    0.03 
  -1   0   7    0.04    0.06 
   1   0  -7    0.05    0.04 
   1   0  -6    2.15    0.19 
  -1   0   6    2.33    0.16 
   1   0  -6    2.07    0.14 
  -1   0   6    2.03    0.22 
   1   0  -6    2.28    0.16 
  -1   0   6    2.19    0.18 
  -1   0   6    1.83    0.23 
  -1   0   5    0.01    0.03 
   1   0  -5   -0.03    0.03 
   1   0  -5    0.09    0.06 
  -1   0   5    0.00    0.02 
   1   0  -5    0.02    0.02 
  -1   0   5   -0.01    0.03 
   1   0  -5   -0.01    0.02 
  -1   0   5   -0.03    0.02 
   1   0  -4   33.87    1.58 
  -1   0   4   35.33    1.57 
  -1   0   4   37.44    1.54 
   1   0  -4   35.20    1.55 
   1   0  -3   -0.03    0.02 
   1   0  -3    0.00    0.03 
  -1   0   3    0.01    0.01 
  -1   0   3    0.00    0.02 
   1   0  -3   -0.01    0.01 
  -1   0   3    0.01    0.03 
   1   0  -3    0.00    0.01 
   1   0  -3    0.01    0.01 
  -1   0   3    0.01    0.01 
  -1   0   2    0.88    0.08 
  -1   0   2    0.97    0.07 
   1   0  -2    1.00    0.08 
   1   0  -2    0.77    0.06 
  -1   0   2    0.75    0.07 
   1   0  -2    0.81    0.05 
  -1   0   2    0.78    0.05 
   1   0  -2    0.84    0.07 
  -1   0   2    0.77    0.06 
   1   0  -2    0.90    0.11 
   1   0  -1    0.01    0.01 
  -1   0   1    0.00    0.01 
  -1   0   1    0.01    0.00 
   1   0  -1   -0.01    0.00 
   1   0  -1    0.00    0.01 
   1   0  -1    0.00    0.01 
   1   0  -1    0.01    0.01 
  -1   0   1    0.01    0.01 
   1   0  -1    0.00    0.01 
  -1   0   1    0.03    0.01 
  -1   0   1    0.00    0.00 
  -1   0  -1    0.00    0.01 
  -1   0  -1    0.01    0.01 
   1   0   1   -0.01    0.01 
   1   0   1    0.00    0.01 
  -1   0  -1    0.02    0.01 
   1   0   1    0.00    0.01 
   1   0   1    0.00    0.01 
  -1   0  -1   -0.01    0.01 
   1   0   2    0.04    0.02 
   1   0   2    0.04    0.03 
  -1   0  -2    0.02    0.02 
  -1   0  -2    0.02    0.02 
  -1   0  -2    0.01    0.01 
   1   0   2    0.06    0.03 
  -1   0  -2    0.00    0.02 
   1   0   3    0.02    0.01 
  -1   0  -3    0.01    0.01 
   1   0   3   -0.01    0.01 
  -1   0  -3    0.01    0.03 
   1   0   3    0.01    0.03 
  -1   0  -3    0.01    0.01 
  -1   0  -3   -0.02    0.01 
   1   0   3    0.01    0.02 
   1   0   4    0.02    0.02 
  -1   0  -4    0.02    0.01 
   1   0   4   -0.02    0.03 
  -1   0  -4    0.02    0.02 
   1   0   4    0.01    0.02 
  -1   0  -4    0.01    0.01 
   1   0   4    0.00    0.03 
  -1   0  -4    0.01    0.03 
   1   0   4    0.00    0.03 
   1   0   5    0.02    0.04 
   1   0   5   -0.01    0.02 
  -1   0  -5    0.01    0.01 
   1   0   5   -0.03    0.03 
  -1   0  -5    0.04    0.02 
   1   0   5    0.02    0.02 
  -1   0  -5   -0.02    0.03 
   1   0   5   -0.03    0.02 
  -1   0  -5    0.02    0.03 
   1   0   6    0.80    0.10 
   1   0   6    1.03    0.16 
  -1   0  -6    0.96    0.10 
   1   0   6    0.73    0.13 
  -1   0  -6    0.95    0.11 
  -1   0  -6    1.04    0.16 
   1   0   6    0.89    0.17 
  -1   0  -7   -0.09    0.03 
  -1   0  -7    0.01    0.03 
   1   0   7    0.02    0.03 
   1   0   7    0.00    0.04 
  -1   0  -7    0.00    0.02 
   1   0   7    0.04    0.06 
   1   0   8    8.30    0.44 
  -1   0  -8    9.12    0.52 
  -1   0  -8    8.14    0.43 
   1   0   8    8.92    0.54 
   1   0   8    8.23    0.52 
  -1   0  -8    8.25    0.43 
  -1   0  -9    0.07    0.04 
  -1   0  -9    0.01    0.04 
   1   0   9    0.16    0.09 
  -1   0  -9   -0.01    0.06 
   1   0   9    0.02    0.04 
  -1   0 -10   10.80    0.60 
  -1   0 -10    9.66    0.50 
   1   0  10    9.87    0.53 
  -1   0 -10    9.38    0.52 
   1   0  10    9.90    0.64 
  -1   0 -11   -0.01    0.04 
  -1   0 -11   -0.04    0.06 
  -1   0 -11   -0.04    0.02 
   1   0  11    0.00    0.07 
  -1   0 -12   -0.02    0.03 
   1   0  12    0.02    0.08 
   1   0  13   -0.01    0.13 
   1   0  13    0.05    0.11 
   1   0  14   -0.10    0.08 
   1   0  14    0.12    0.19 
  -1   0 -14    0.07    0.05 
  -1   1  14    1.03    0.26 
  -1   1  14    1.19    0.19 
   1   1 -14    0.75    0.18 
  -1  -1  14    0.94    0.28 
  -1   1  13    0.07    0.07 
   1   1 -13    0.15    0.10 
  -1  -1  13   -0.06    0.09 
  -1  -1  13   -0.08    0.04 
  -1   1  12    0.45    0.16 
   1   1 -12    0.51    0.15 
  -1   1  12    0.61    0.14 
  -1  -1  12    0.32    0.11 
  -1  -1  12    0.63    0.19 
   1  -1 -12    0.48    0.09 
  -1   1  11    2.11    0.23 
   1   1 -11    1.78    0.20 
   1   1 -11    1.78    0.28 
  -1   1  11    2.82    0.34 
   1  -1 -11    1.87    0.14 
   1  -1 -11    1.52    0.19 
  -1  -1  11    2.11    0.26 
  -1  -1  11    1.66    0.28 
   1  -1 -11    1.55    0.22 
   1   1 -10    1.06    0.15 
   1   1 -10    1.29    0.18 
   1   1 -10    1.24    0.22 
  -1   1  10    1.39    0.23 
  -1   1  10    1.26    0.16 
   1  -1 -10    1.20    0.19 
   1  -1 -10    1.23    0.17 
   1  -1 -10    1.19    0.13 
  -1  -1  10    1.03    0.21 
  -1   1   9    7.98    0.51 
  -1   1   9    7.98    0.43 
   1   1  -9    7.53    0.44 
   1   1  -9    7.34    0.42 
   1   1  -9    7.49    0.82 
   1  -1  -9    7.77    0.46 
  -1  -1   9    8.02    0.52 
   1  -1  -9    8.13    0.46 
  -1  -1   9    7.65    0.46 
   1  -1  -9    7.90    0.39 
   1   1  -8    4.12    0.34 
  -1   1   8    3.85    0.25 
  -1   1   8    4.41    0.32 
   1   1  -8    3.60    0.26 
   1   1  -8    4.42    0.26 
  -1   1   8    4.60    0.31 
   1  -1  -8    4.12    0.23 
  -1  -1   8    3.90    0.32 
   1  -1  -8    4.06    0.29 
   1  -1  -8    4.35    0.29 
  -1  -1   8    5.05    0.30 
  -1   1   7    0.56    0.10 
   1   1  -7    0.77    0.10 
  -1   1   7    0.75    0.10 
   1   1  -7    0.58    0.05 
   1   1  -7    0.65    0.10 
   1   1  -7    0.88    0.17 
  -1   1   7    0.62    0.12 
   1   1  -7    0.52    0.15 
  -1   1   7    0.60    0.15 
   1   1  -7    0.62    0.07 
   1  -1  -7    0.40    0.06 
  -1  -1   7    0.51    0.12 
   1  -1  -7    0.53    0.10 
  -1  -1   7    0.44    0.09 
   1  -1  -7    0.53    0.10 
  -1  -1   7    0.78    0.15 
  -1  -1   7    0.41    0.11 
  -1   1   6    0.40    0.09 
   1   1  -6    0.60    0.13 
  -1   1   6    0.35    0.07 
   1   1  -6    0.32    0.05 
   1   1  -6    0.33    0.12 
   1   1  -6    0.28    0.06 
   1   1  -6    0.29    0.06 
  -1   1   6    0.42    0.12 
   1   1  -6    0.39    0.04 
  -1   1   6    0.27    0.07 
  -1  -1   6    0.41    0.08 
   1  -1  -6    0.36    0.07 
  -1  -1   6    0.29    0.08 
  -1  -1   6    0.29    0.10 
   1  -1  -6    0.33    0.08 
  -1  -1   6    0.24    0.08 
   1   1  -5   13.05    0.57 
   1   1  -5   13.06    0.62 
  -1   1   5   13.91    0.73 
  -1   1   5   13.54    0.61 
  -1   1   5   14.34    0.62 
  -1   1   5   13.38    0.64 
   1   1  -5   13.76    0.68 
   1   1  -5   13.76    0.62 
   1   1  -5   12.74    0.71 
  -1  -1   5   12.58    0.65 
   1  -1  -5   13.00    0.63 
   1  -1  -5   13.04    0.63 
  -1  -1   5   12.96    0.62 
   1  -1  -5   12.79    0.59 
  -1  -1   5   13.69    0.66 
  -1  -1   5   13.66    0.69 
   1   1  -4   12.83    0.59 
  -1   1   4   13.21    0.58 
  -1   1   4   11.63    0.64 
   1   1  -4   13.25    0.59 
  -1   1   4   12.94    0.61 
  -1   1   4   13.58    0.59 
   1   1  -4   12.37    0.64 
  -1  -1   4   12.96    0.64 
   1  -1  -4   12.58    0.56 
  -1  -1   4   13.52    0.62 
  -1  -1   4   13.11    0.60 
   1  -1  -4   12.93    0.60 
   1  -1  -4   12.80    0.60 
  -1  -1   4   13.51    0.63 
  -1   1   3   56.84    2.73 
   1   1  -3   35.58    5.14 
   1   1  -3   49.17    3.01 
   1   1  -3   44.13    2.96 
  -1   1   3   56.66    2.71 
  -1   1   3   41.95    4.22 
   1  -1  -3   50.05    2.74 
  -1  -1   3   54.08    3.33 
   1  -1  -3   66.94    4.78 
  -1  -1   3   36.68    5.29 
  -1  -1   3   52.25    3.32 
   1  -1  -3   52.06    2.75 
  -1   1   2    8.10    0.38 
   1   1  -2    8.18    0.37 
  -1   1   2    7.81    0.37 
  -1   1   2    7.80    0.36 
  -1   1   2    8.29    0.36 
   1   1  -2    7.94    0.37 
  -1   1   2    7.97    0.35 
   1   1  -2    7.68    0.39 
   1  -1  -2    8.13    0.38 
   1  -1  -2    8.49    0.36 
   1  -1  -2    7.88    0.35 
  -1  -1   2    7.67    0.37 
  -1  -1   2    8.03    0.38 
   1  -1  -2    8.23    0.36 
  -1  -1   2    8.07    0.37 
   1   1  -1    5.18    0.25 
  -1   1   1    5.45    0.23 
   1   1  -1    5.22    0.25 
  -1   1   1    5.49    0.25 
   1   1  -1    5.34    0.25 
  -1   1   1    5.42    0.24 
   1   1  -1    5.35    0.24 
  -1   1   1    5.42    0.26 
  -1   1   1    5.16    0.24 
   1   1  -1    5.40    0.25 
  -1   1   1    5.61    0.26 
  -1  -1   1    5.33    0.25 
  -1  -1   1    5.28    0.25 
   1  -1  -1    5.28    0.26 
  -1  -1   1    5.47    0.25 
   1  -1  -1    5.46    0.26 
   1  -1  -1    5.28    0.24 
  -1  -1   1    5.19    0.24 
   1  -1  -1    5.06    0.23 
   1  -1   0    1.09    0.06 
   1   1   1    0.21    0.03 
   1   1   1    0.21    0.02 
   1   1   1    0.22    0.04 
   1   1   1    0.26    0.03 
  -1   1  -1    0.12    0.03 
  -1   1  -1    0.17    0.04 
   1   1   1    0.21    0.03 
  -1   1  -1    0.17    0.04 
  -1   1  -1    0.21    0.04 
   1  -1   1    0.24    0.04 
  -1  -1  -1    0.20    0.02 
   1  -1   1    0.22    0.04 
   1  -1   1    0.22    0.04 
  -1  -1  -1    0.21    0.03 
   1  -1   1    0.17    0.03 
  -1  -1  -1    0.20    0.04 
   1  -1   1    0.18    0.04 
  -1   1  -2   17.80    0.79 
   1   1   2   17.87    0.81 
  -1   1  -2   17.64    0.76 
  -1   1  -2   16.51    0.80 
  -1   1  -2   17.42    0.78 
  -1   1  -2   17.54    0.80 
   1   1   2   17.57    0.76 
   1  -1   2   18.21    0.78 
   1  -1   2   18.63    0.81 
   1  -1   2   17.30    0.79 
   1  -1   2   18.29    0.81 
   1   1   3    3.14    0.21 
   1   1   3    3.50    0.15 
  -1   1  -3    2.99    0.22 
  -1   1  -3    3.29    0.22 
  -1   1  -3    3.01    0.18 
  -1   1  -3    3.16    0.17 
   1   1   3    3.24    0.19 
   1   1   3    3.25    0.16 
  -1   1  -3    3.00    0.19 
   1  -1   3    3.13    0.21 
   1  -1   3    3.29    0.19 
  -1  -1  -3    3.12    0.17 
   1  -1   3    3.17    0.22 
  -1  -1  -3    3.12    0.16 
  -1  -1  -3    3.24    0.16 
   1  -1   3    3.21    0.22 
   1   1   4    0.42    0.05 
   1   1   4    0.42    0.04 
  -1   1  -4    0.45    0.06 
  -1   1  -4    0.44    0.07 
  -1   1  -4    0.30    0.06 
   1   1   4    0.44    0.08 
  -1   1  -4    0.34    0.09 
   1   1   4    0.42    0.07 
  -1  -1  -4    0.46    0.07 
  -1  -1  -4    0.45    0.05 
   1  -1   4    0.40    0.09 
   1  -1   4    0.49    0.07 
   1  -1   4    0.48    0.07 
  -1  -1  -4    0.37    0.05 
   1  -1   4    0.30    0.08 
   1   1   5   18.19    0.83 
  -1   1  -5   18.60    0.86 
  -1   1  -5   17.60    0.76 
   1   1   5   16.21    0.87 
  -1   1  -5   16.07    0.78 
   1   1   5   16.87    0.80 
  -1   1  -5   17.99    0.80 
  -1  -1  -5   16.94    0.79 
  -1  -1  -5   18.06    0.75 
   1  -1   5   16.91    0.85 
   1  -1   5   18.01    0.89 
   1  -1   5   16.67    0.83 
  -1  -1  -5   16.29    0.75 
   1  -1   5   17.14    0.78 
   1   1   6   -0.01    0.02 
   1   1   6   -0.01    0.03 
  -1   1  -6    0.00    0.05 
  -1   1  -6    0.01    0.02 
   1   1   6    0.04    0.04 
   1   1   6    0.02    0.05 
  -1   1  -6   -0.02    0.03 
  -1   1  -6   -0.01    0.03 
  -1  -1  -6   -0.01    0.03 
  -1  -1  -6    0.02    0.02 
   1  -1   6    0.01    0.03 
  -1  -1  -6    0.06    0.03 
   1  -1   6   -0.03    0.03 
   1  -1   6   -0.02    0.04 
  -1   1  -7    5.25    0.29 
   1   1   7    5.38    0.28 
   1   1   7    4.99    0.34 
  -1   1  -7    4.89    0.26 
  -1   1  -7    5.76    0.39 
   1   1   7    5.49    0.37 
  -1   1  -7    4.80    0.30 
   1   1   7    5.13    0.41 
  -1  -1  -7    5.37    0.29 
  -1  -1  -7    5.05    0.27 
   1  -1   7    6.06    0.43 
   1  -1   7    5.48    0.38 
  -1  -1  -7    5.00    0.32 
   1  -1   7    5.60    0.32 
   1  -1   7    5.37    0.37 
   1   1   8   15.96    0.73 
  -1   1  -8   16.40    0.74 
  -1   1  -8   15.58    0.75 
  -1   1  -8   15.99    0.86 
  -1   1  -8   15.89    0.67 
   1   1   8   15.60    0.82 
   1   1   8   15.04    0.83 
  -1  -1  -8   15.65    0.77 
   1  -1   8   15.16    0.85 
  -1  -1  -8   15.78    0.71 
  -1  -1  -8   16.07    0.74 
   1  -1   8   14.97    0.76 
   1   1   9   11.24    0.64 
  -1   1  -9   10.32    0.54 
  -1   1  -9    9.89    0.53 
   1   1   9   10.15    0.52 
   1  -1   9   10.58    0.66 
  -1  -1  -9   10.60    0.50 
  -1  -1  -9   10.06    0.53 
  -1  -1  -9   11.65    0.57 
   1  -1   9   10.18    0.56 
   1   1  10    4.53    0.29 
  -1   1 -10    4.66    0.30 
  -1   1 -10    4.79    0.39 
   1   1  10    5.38    0.41 
  -1   1 -10    4.32    0.30 
  -1  -1 -10    4.97    0.31 
  -1  -1 -10    4.64    0.26 
   1  -1  10    4.76    0.42 
  -1  -1 -10    4.31    0.30 
  -1   1 -11    2.61    0.21 
  -1   1 -11    2.23    0.30 
   1   1  11    2.15    0.19 
  -1   1 -11    2.31    0.25 
   1   1  11    2.29    0.33 
  -1  -1 -11    2.24    0.19 
  -1  -1 -11    2.32    0.21 
   1  -1  11    3.29    0.41 
  -1  -1 -11    2.23    0.16 
  -1   1 -12    0.35    0.11 
   1   1  12    0.25    0.19 
  -1   1 -12    0.21    0.12 
   1   1  12    0.34    0.14 
   1  -1  12    0.09    0.11 
  -1  -1 -12    0.35    0.10 
  -1  -1 -12    0.26    0.07 
   1   1  13    0.00    0.13 
  -1   1 -13    0.10    0.09 
   1  -1  13    0.00    0.09 
  -1   1 -14   -0.01    0.06 
   1   1  14   -0.07    0.11 
   1   1  14    0.00    0.10 
   1  -1  14    0.04    0.12 
   1  -1  14    0.09    0.15 
  -1   2  14    0.05    0.06 
   1   2 -14    0.07    0.10 
  -1   2  14    0.05    0.10 
  -1  -2  14   -0.06    0.09 
  -1   2  13    0.73    0.21 
   1   2 -13    1.04    0.25 
  -1   2  13    0.97    0.17 
  -1  -2  13    0.64    0.22 
  -1   2  12    1.52    0.27 
   1   2 -12    1.28    0.25 
   1  -2 -12    1.63    0.24 
  -1  -2  12    1.17    0.21 
   1   2 -11    0.10    0.11 
  -1   2  11    0.26    0.11 
  -1   2  11    0.33    0.09 
  -1  -2  11    0.39    0.15 
  -1  -2  11    0.29    0.11 
   1  -2 -11    0.18    0.09 
   1   2 -10    0.00    0.07 
  -1   2  10    0.03    0.04 
  -1   2  10    0.04    0.06 
   1  -2 -10    0.07    0.06 
  -1  -2  10   -0.11    0.04 
  -1  -2  10    0.11    0.07 
   1   2  -9   23.09    1.10 
  -1   2   9   23.87    1.17 
  -1   2   9   24.13    1.14 
   1   2  -9   24.91    1.24 
   1   2  -9   22.50    1.05 
   1   2  -9   23.90    1.00 
   1   2  -9   22.88    1.09 
  -1   2   9   24.93    1.08 
  -1  -2   9   24.25    1.15 
   1  -2  -9   22.53    1.13 
  -1  -2   9   23.40    1.21 
   1   2  -8    0.77    0.14 
   1   2  -8    0.73    0.08 
  -1   2   8    1.00    0.12 
   1   2  -8    1.16    0.25 
   1   2  -8    0.83    0.22 
   1   2  -8    0.85    0.13 
  -1   2   8    0.85    0.14 
   1   2  -8    0.68    0.10 
  -1   2   8    0.95    0.22 
  -1  -2   8    0.82    0.14 
   1  -2  -8    0.84    0.14 
  -1  -2   8    0.81    0.17 
   1  -2  -8    0.70    0.06 
   1   2  -7    2.71    0.20 
  -1   2   7    2.84    0.32 
   1   2  -7    2.91    0.20 
  -1   2   7    2.81    0.20 
   1   2  -7    2.69    0.33 
  -1   2   7    2.97    0.23 
   1   2  -7    2.99    0.21 
  -1   2   7    2.72    0.18 
   1   2  -7    2.34    0.29 
  -1  -2   7    2.80    0.31 
   1  -2  -7    2.75    0.15 
  -1  -2   7    2.86    0.25 
  -1  -2   7    2.62    0.22 
  -1  -2   7    2.82    0.24 
   1  -2  -7    2.81    0.22 
  -1   2   6   27.07    1.32 
   1   2  -6   27.53    1.37 
  -1   2   6   28.85    1.22 
  -1   2   6   28.29    1.25 
   1   2  -6   27.12    1.23 
   1   2  -6   28.47    1.33 
   1   2  -6   27.84    1.24 
   1   2  -6   27.57    1.23 
  -1  -2   6   28.04    1.26 
  -1  -2   6   27.46    1.29 
  -1  -2   6   29.30    1.54 
   1  -2  -6   27.37    1.16 
   1  -2  -6   27.93    1.26 
  -1   2   5    0.27    0.08 
   1   2  -5    0.20    0.05 
   1   2  -5    0.10    0.07 
  -1   2   5    0.25    0.05 
  -1   2   5    0.17    0.05 
   1   2  -5    0.25    0.09 
  -1   2   5    0.25    0.06 
   1   2  -5    0.15    0.05 
  -1  -2   5    0.11    0.06 
  -1  -2   5    0.17    0.06 
  -1  -2   5    0.08    0.05 
   1  -2  -5    0.23    0.06 
  -1  -2   5    0.25    0.07 
   1   2  -4    9.74    0.47 
   1   2  -4    9.44    0.46 
  -1   2   4   10.31    0.44 
   1   2  -4    9.71    0.53 
  -1   2   4    9.79    0.46 
  -1   2   4    8.95    0.50 
   1   2  -4    8.76    0.50 
  -1   2   4    9.72    0.46 
  -1  -2   4    9.38    0.49 
  -1  -2   4    9.47    0.49 
  -1  -2   4    9.82    0.50 
  -1  -2   4    9.40    0.48 
   1  -2  -4    9.94    0.49 
  -1   2   3    1.10    0.11 
  -1   2   3    1.03    0.08 
   1   2  -3    1.30    0.10 
   1   2  -3    1.21    0.14 
  -1   2   3    1.21    0.07 
   1   2  -3    0.85    0.11 
   1   2  -3    0.98    0.09 
  -1   2   3    1.08    0.09 
  -1  -2   3    0.92    0.11 
  -1  -2   3    1.31    0.12 
  -1  -2   3    1.16    0.10 
   1  -2  -3    1.26    0.09 
   1  -2  -3    0.98    0.12 
  -1  -2   3    1.14    0.12 
   1   2  -2    8.71    0.44 
   1   2  -2    9.12    0.44 
  -1   2   2    9.22    0.43 
  -1   2   2    9.56    0.44 
  -1  -2   2    9.06    0.43 
  -1  -2   2    8.87    0.43 
   1  -2  -2    9.04    0.42 
  -1  -2   2    8.38    0.41 
   1  -2  -2    8.83    0.44 
  -1  -2   2    8.77    0.44 
   1   2  -1    9.52    0.43 
  -1   2   1    9.66    0.48 
  -1   2   1    9.41    0.45 
   1   2  -1    9.18    0.44 
   1   2  -1    9.03    0.43 
   1   2  -1    9.39    0.42 
  -1   2   1    9.15    0.41 
  -1   2   1    9.46    0.40 
   1   2  -1    9.31    0.42 
   1  -2  -1    9.55    0.45 
  -1  -2   1    9.66    0.42 
  -1  -2   1    9.38    0.42 
  -1  -2   1    9.55    0.43 
   1   2   0    0.26    0.04 
  -1   2   0    0.21    0.04 
  -1   2   0    0.17    0.03 
  -1   2   0    0.25    0.03 
   1   2   0    0.18    0.03 
   1   2   0    0.26    0.03 
   1   2   0    0.23    0.03 
   1   2   0    0.25    0.05 
  -1  -2   0    0.20    0.03 
  -1  -2   0    0.22    0.04 
   1  -2   0    0.21    0.03 
  -1  -2   0    0.21    0.04 
   1  -2   0    0.14    0.04 
  -1  -2   0    0.17    0.04 
   1  -2   0    0.22    0.03 
  -1  -2   0    0.19    0.03 
   1  -2   0    0.22    0.03 
   1   2   1   10.52    0.44 
  -1   2  -1   10.21    0.48 
  -1   2  -1    9.89    0.49 
  -1   2  -1    9.95    0.47 
   1   2   1   10.40    0.43 
   1   2   1   10.08    0.48 
   1   2   1    9.59    0.48 
  -1   2  -1    9.94    0.50 
   1  -2   1   10.70    0.48 
   1  -2   1   10.26    0.46 
   1  -2   1   10.38    0.48 
  -1  -2  -1   10.23    0.48 
   1  -2   1   10.66    0.50 
  -1   2  -2   15.25    0.68 
  -1   2  -2   13.92    0.67 
   1   2   2   13.76    0.68 
   1   2   2   14.97    0.60 
   1  -2   2   13.79    0.70 
   1  -2   2   14.57    0.68 
   1  -2   2   14.37    0.67 
   1  -2   2   14.16    0.67 
   1   2   3    8.56    0.37 
   1   2   3    8.44    0.37 
  -1   2  -3    7.87    0.45 
  -1   2  -3    8.79    0.43 
   1   2   3    7.44    0.45 
   1   2   3    8.45    0.37 
   1   2   3    8.44    0.38 
  -1   2  -3    7.60    0.44 
  -1   2  -3    7.95    0.42 
   1  -2   3    7.84    0.44 
   1  -2   3    7.99    0.44 
   1  -2   3    7.98    0.44 
   1  -2   3    8.93    0.42 
   1   2   4    2.03    0.11 
  -1   2  -4    1.91    0.21 
   1   2   4    1.97    0.14 
  -1   2  -4    2.12    0.16 
   1   2   4    2.05    0.15 
  -1   2  -4    2.08    0.14 
  -1   2  -4    1.82    0.21 
   1   2   4    2.09    0.11 
  -1   2  -4    2.23    0.17 
   1  -2   4    1.87    0.20 
   1  -2   4    1.55    0.18 
   1  -2   4    1.99    0.18 
  -1  -2  -4    2.08    0.13 
  -1   2  -5    1.49    0.23 
  -1   2  -5    1.90    0.23 
   1   2   5    2.34    0.16 
   1   2   5    2.46    0.14 
  -1   2  -5    2.36    0.18 
  -1   2  -5    2.28    0.16 
   1   2   5    2.22    0.18 
   1   2   5    2.52    0.12 
  -1   2  -5    2.31    0.18 
  -1  -2  -5    2.31    0.15 
   1  -2   5    1.57    0.20 
   1  -2   5    2.44    0.26 
   1  -2   5    2.81    0.23 
  -1   2  -6    0.37    0.11 
  -1   2  -6    0.22    0.06 
  -1   2  -6    0.23    0.06 
   1   2   6    0.27    0.10 
   1   2   6    0.18    0.06 
  -1   2  -6    0.16    0.06 
   1   2   6    0.31    0.05 
   1   2   6    0.24    0.07 
   1  -2   6    0.31    0.10 
  -1  -2  -6    0.27    0.06 
  -1  -2  -6    0.30    0.04 
  -1  -2  -6    0.21    0.06 
   1  -2   6    0.25    0.09 
   1   2   7    0.24    0.08 
  -1   2  -7    0.17    0.07 
  -1   2  -7    0.27    0.07 
   1   2   7    0.39    0.06 
  -1   2  -7    0.05    0.07 
   1   2   7    0.27    0.11 
  -1   2  -7    0.23    0.06 
   1   2   7    0.19    0.07 
  -1  -2  -7    0.29    0.04 
   1  -2   7    0.13    0.08 
   1  -2   7    0.34    0.12 
  -1  -2  -7    0.29    0.06 
   1  -2   7    0.13    0.08 
  -1  -2  -7    0.26    0.07 
   1   2   8   12.92    0.58 
   1   2   8   12.58    0.67 
  -1   2  -8   11.83    0.63 
  -1   2  -8   12.86    0.59 
  -1   2  -8   12.23    0.60 
   1   2   8   11.94    0.68 
  -1   2  -8   11.48    0.73 
   1  -2   8   12.40    0.73 
  -1  -2  -8   12.43    0.54 
  -1  -2  -8   13.03    0.56 
  -1  -2  -8   12.13    0.61 
   1   2   9   11.69    0.68 
  -1   2  -9   12.89    0.64 
   1   2   9   12.62    0.58 
  -1   2  -9   11.74    0.56 
  -1   2  -9   11.96    0.74 
  -1   2  -9   11.93    0.60 
  -1  -2  -9   11.96    0.61 
   1  -2   9   12.27    0.75 
  -1   2 -10    0.12    0.06 
   1   2  10    0.01    0.03 
   1   2  10   -0.05    0.06 
  -1   2 -10    0.04    0.08 
  -1  -2 -10    0.05    0.06 
   1  -2  10   -0.06    0.06 
  -1   2 -11    0.00    0.04 
   1   2  11    0.14    0.10 
   1   2  11   -0.01    0.03 
  -1   2 -11   -0.04    0.08 
   1   2  11    0.20    0.16 
   1  -2  11    0.03    0.09 
  -1  -2 -11   -0.01    0.05 
  -1   2 -12   -0.04    0.08 
   1   2  12   -0.03    0.06 
   1   2  12   -0.01    0.10 
   1  -2  12   -0.06    0.09 
  -1  -2 -12    0.09    0.06 
   1   2  13   -0.02    0.13 
   1   2  13    0.09    0.11 
  -1   2 -13    0.12    0.12 
   1  -2  13    0.11    0.14 
   1   2  14    0.05    0.12 
   1   2  14    0.01    0.11 
  -1   2 -14   -0.14    0.06 
   1  -2  14    0.15    0.19 
   1  -2  14   -0.06    0.09 
  -1   3  14    0.22    0.17 
  -1   3  14    0.02    0.11 
  -1   3  14    0.15    0.07 
  -1  -3  14    0.14    0.15 
  -1   3  13    1.64    0.29 
   1   3 -13    1.50    0.30 
  -1   3  13    1.86    0.24 
  -1  -3  13    1.35    0.31 
  -1   3  12    4.41    0.32 
   1   3 -12    3.88    0.47 
  -1   3  12    4.25    0.38 
  -1  -3  12    4.06    0.52 
   1  -3 -12    4.47    0.37 
  -1   3  11    1.76    0.25 
  -1   3  11    1.71    0.19 
   1   3 -11    1.22    0.26 
   1  -3 -11    1.21    0.21 
  -1  -3  11    1.46    0.23 
  -1  -3  11    1.84    0.31 
   1   3 -10    1.00    0.12 
   1   3 -10    1.00    0.24 
  -1   3  10    1.02    0.18 
  -1   3  10    0.90    0.13 
  -1  -3  10    1.22    0.25 
   1  -3 -10    1.08    0.19 
  -1  -3  10    0.75    0.17 
  -1   3   9    3.04    0.24 
  -1   3   9    2.47    0.19 
   1   3  -9    2.57    0.20 
   1   3  -9    2.64    0.34 
   1   3  -9    1.97    0.36 
   1   3  -9    2.72    0.17 
  -1   3   9    2.76    0.28 
  -1  -3   9    2.44    0.29 
   1  -3  -9    2.86    0.30 
  -1  -3   9    2.76    0.34 
   1   3  -8    5.40    0.35 
  -1   3   8    5.16    0.35 
  -1   3   8    5.92    0.32 
   1   3  -8    6.08    0.46 
  -1   3   8    6.05    0.45 
   1   3  -8    4.94    0.46 
  -1   3   8    5.85    0.34 
   1   3  -8    5.73    0.35 
   1  -3  -8    5.92    0.38 
  -1  -3   8    5.75    0.39 
  -1  -3   8    5.49    0.42 
   1   3  -7    0.08    0.08 
  -1   3   7    0.16    0.07 
  -1   3   7    0.23    0.10 
  -1   3   7    0.14    0.05 
   1   3  -7    0.05    0.05 
  -1   3   7    0.11    0.04 
   1   3  -7    0.08    0.05 
   1  -3  -7    0.11    0.06 
  -1  -3   7    0.08    0.06 
  -1  -3   7    0.11    0.08 
   1   3  -6   12.76    0.65 
   1   3  -6   11.99    0.68 
  -1   3   6   11.50    0.66 
  -1   3   6   11.48    0.52 
   1   3  -6   11.52    0.70 
   1   3  -6   11.84    0.61 
  -1   3   6   12.24    0.59 
  -1   3   6   11.86    0.55 
   1   3  -6   11.87    0.59 
  -1   3   6   12.02    0.57 
   1  -3  -6   12.61    0.63 
  -1  -3   6   12.43    0.64 
  -1  -3   6   11.97    0.63 
  -1  -3   6   11.54    0.65 
  -1  -3   6   11.88    0.65 
  -1  -3   6   12.12    0.63 
  -1   3   5    1.04    0.12 
  -1   3   5    0.87    0.10 
   1   3  -5    1.25    0.18 
  -1   3   5    1.01    0.07 
   1   3  -5    1.00    0.13 
  -1   3   5    1.07    0.17 
   1   3  -5    0.89    0.12 
   1   3  -5    0.79    0.15 
   1  -3  -5    0.69    0.12 
  -1  -3   5    1.15    0.16 
  -1  -3   5    0.91    0.15 
  -1  -3   5    0.91    0.15 
  -1  -3   5    1.13    0.15 
  -1  -3   5    0.75    0.12 
   1   3  -4    6.68    0.38 
  -1   3   4    7.61    0.38 
   1   3  -4    6.75    0.42 
  -1   3   4    7.55    0.34 
   1   3  -4    7.61    0.39 
  -1   3   4    7.39    0.38 
   1   3  -4    6.50    0.42 
  -1   3   4    7.58    0.32 
  -1  -3   4    7.35    0.40 
  -1  -3   4    7.07    0.40 
  -1  -3   4    7.27    0.41 
  -1  -3   4    7.47    0.39 
   1  -3  -4    7.79    0.41 
  -1  -3   4    7.11    0.40 
   1   3  -3    3.51    0.23 
  -1   3   3    4.25    0.24 
   1   3  -3    3.70    0.25 
   1   3  -3    3.87    0.25 
  -1   3   3    3.55    0.24 
   1   3  -3    4.18    0.24 
  -1  -3   3    3.72    0.24 
  -1  -3   3    4.05    0.22 
  -1  -3   3    3.75    0.24 
   1  -3  -3    3.78    0.25 
  -1  -3   3    4.29    0.24 
   1   3  -2    4.20    0.24 
   1   3  -2    3.70    0.23 
  -1   3   2    4.06    0.25 
   1   3  -2    4.18    0.22 
   1   3  -2    3.83    0.22 
  -1   3   2    3.86    0.24 
   1   3  -2    3.59    0.22 
  -1  -3   2    3.90    0.22 
  -1  -3   2    4.03    0.23 
  -1  -3   2    3.62    0.20 
  -1  -3   2    3.92    0.24 
  -1  -3   2    3.96    0.22 
   1   3  -1   16.69    0.70 
   1   3  -1   15.67    0.72 
   1   3  -1   16.28    0.72 
   1   3  -1   16.59    0.73 
  -1   3   1   16.76    0.76 
   1   3  -1   15.95    0.71 
  -1   3   1   16.47    0.68 
   1  -3  -1   15.28    0.70 
  -1  -3   1   15.00    0.73 
  -1  -3   1   16.17    0.72 
  -1  -3   1   16.47    0.70 
  -1  -3   1   16.18    0.73 
   1   3   0   91.54    4.06 
   1  -3   0   69.50    5.96 
  -1  -3   0  105.18    6.16 
   1  -3   0   73.83    4.06 
   1   3   1    1.38    0.11 
   1   3   1    1.45    0.12 
  -1   3  -1    1.54    0.13 
  -1   3  -1    1.54    0.16 
   1   3   1    1.62    0.08 
  -1   3  -1    1.25    0.15 
  -1   3  -1    1.49    0.11 
   1   3   1    1.76    0.08 
  -1  -3  -1    1.41    0.12 
   1  -3   1    1.68    0.14 
   1  -3   1    1.48    0.10 
   1  -3   1    1.55    0.12 
  -1  -3  -1    1.67    0.12 
   1  -3   1    1.39    0.11 
  -1   3  -2   30.09    1.31 
   1   3   2   29.45    1.31 
  -1   3  -2   30.98    1.33 
  -1   3  -2   29.28    1.30 
   1   3   2   27.82    1.29 
   1  -3   2   29.82    1.31 
   1  -3   2   29.22    1.30 
   1   3   3    1.85    0.20 
   1   3   3    2.22    0.16 
  -1   3  -3    1.98    0.21 
  -1   3  -3    2.14    0.18 
  -1   3  -3    2.30    0.19 
  -1   3  -3    2.04    0.16 
  -1   3  -3    1.78    0.16 
   1  -3   3    2.05    0.17 
   1  -3   3    1.79    0.16 
  -1   3  -4    0.94    0.13 
  -1   3  -4    1.43    0.17 
   1   3   4    1.25    0.09 
   1   3   4    1.34    0.19 
  -1   3  -4    0.86    0.15 
  -1   3  -4    1.42    0.15 
  -1   3  -4    1.27    0.19 
   1   3   4    1.35    0.08 
   1  -3   4    1.15    0.16 
   1  -3   4    1.12    0.15 
   1  -3   4    0.83    0.13 
   1   3   5    3.39    0.17 
   1   3   5    2.71    0.32 
  -1   3  -5    3.19    0.24 
  -1   3  -5    2.96    0.27 
   1   3   5    3.55    0.19 
  -1   3  -5    3.37    0.24 
   1   3   5    3.38    0.18 
   1   3   5    3.36    0.23 
  -1   3  -5    3.05    0.21 
  -1   3  -5    2.85    0.28 
   1  -3   5    3.01    0.26 
   1  -3   5    3.97    0.28 
   1  -3   5    3.25    0.26 
   1   3   6    0.10    0.05 
  -1   3  -6    0.29    0.07 
  -1   3  -6    0.26    0.10 
  -1   3  -6    0.35    0.09 
   1   3   6    0.16    0.04 
   1   3   6    0.27    0.05 
  -1   3  -6    0.31    0.11 
   1   3   6    0.17    0.05 
   1   3   6    0.21    0.04 
   1  -3   6    0.11    0.08 
   1  -3   6    0.09    0.06 
   1  -3   6    0.26    0.09 
  -1   3  -7   36.17    1.76 
  -1   3  -7   34.94    1.54 
   1   3   7   31.65    1.65 
  -1   3  -7   31.91    1.68 
   1   3   7   34.89    1.56 
   1   3   7   35.41    1.53 
  -1   3  -7   35.09    1.56 
  -1   3  -7   34.26    1.51 
   1  -3   7   32.91    1.63 
  -1  -3  -7   35.69    1.59 
  -1   3  -8    5.74    0.34 
  -1   3  -8    5.34    0.45 
  -1   3  -8    5.92    0.36 
   1   3   8    6.36    0.30 
   1   3   8    5.56    0.39 
   1   3   8    6.48    0.38 
  -1  -3  -8    5.38    0.34 
   1  -3   8    6.17    0.46 
  -1   3  -9    0.55    0.11 
  -1   3  -9    0.63    0.18 
   1   3   9    0.75    0.14 
   1   3   9    0.60    0.08 
   1   3   9    0.38    0.17 
  -1   3  -9    0.58    0.11 
   1   3   9    0.48    0.13 
   1  -3   9    0.69    0.18 
  -1  -3  -9    0.62    0.11 
  -1   3 -10   -0.01    0.07 
   1   3  10   -0.03    0.09 
   1   3  10    0.01    0.03 
  -1   3 -10   -0.01    0.03 
  -1   3 -10   -0.03    0.03 
   1   3  10    0.01    0.06 
   1  -3  10    0.12    0.10 
  -1  -3 -10    0.01    0.04 
   1   3  11    1.88    0.37 
   1   3  11    2.29    0.17 
  -1   3 -11    2.56    0.38 
   1   3  11    1.64    0.28 
   1  -3  11    2.59    0.38 
  -1   3 -12    0.25    0.14 
   1   3  12   -0.07    0.13 
   1   3  12    0.01    0.08 
   1  -3  12    0.12    0.13 
   1   3  13    2.75    0.52 
  -1   3 -13    3.88    0.48 
   1   3  13    3.70    0.46 
   1  -3  13    3.20    0.49 
  -1   3 -14    0.78    0.26 
   1   3  14    0.48    0.26 
   1   3  14    0.79    0.22 
   1  -3  14    0.78    0.30 
   1  -3  14    0.74    0.26 
  -1   4  14    0.17    0.18 
  -1   4  14    0.26    0.16 
   1   4 -14    0.20    0.14 
  -1  -4  14    0.07    0.15 
   1   4 -13   -0.12    0.07 
  -1   4  13    0.03    0.08 
  -1  -4  13   -0.08    0.09 
  -1   4  12    3.02    0.23 
  -1   4  12    3.13    0.37 
   1   4 -12    3.06    0.43 
  -1  -4  12    2.70    0.42 
   1   4 -11    0.20    0.05 
   1   4 -11    0.11    0.11 
  -1   4  11    0.26    0.11 
   1   4 -11    0.13    0.07 
  -1   4  11    0.18    0.06 
   1  -4 -11    0.33    0.12 
  -1  -4  11    0.21    0.15 
   1   4 -10   -0.01    0.05 
   1   4 -10    0.03    0.10 
   1   4 -10   -0.09    0.07 
  -1   4  10   -0.02    0.05 
   1   4 -10    0.02    0.03 
  -1   4  10    0.00    0.04 
   1  -4 -10   -0.01    0.05 
  -1  -4  10    0.04    0.07 
  -1  -4  10   -0.06    0.08 
  -1   4   9    3.65    0.25 
   1   4  -9    2.97    0.43 
  -1   4   9    3.05    0.22 
   1   4  -9    3.31    0.43 
  -1   4   9    2.94    0.25 
   1   4  -9    3.28    0.27 
   1  -4  -9    3.49    0.29 
  -1  -4   9    3.11    0.34 
  -1  -4   9    4.01    0.45 
  -1   4   8   21.12    0.97 
  -1   4   8   22.08    1.18 
  -1   4   8   20.13    0.92 
   1   4  -8   18.70    1.09 
  -1   4   8   20.70    0.93 
   1   4  -8   18.06    1.12 
   1   4  -8   21.60    1.01 
  -1  -4   8   20.29    1.03 
  -1  -4   8   19.48    1.07 
   1  -4  -8   19.17    1.00 
   1   4  -7    0.72    0.14 
   1   4  -7    0.73    0.12 
  -1   4   7    0.87    0.07 
   1   4  -7    0.84    0.20 
   1   4  -7    0.92    0.19 
  -1   4   7    0.86    0.12 
  -1   4   7    0.72    0.10 
  -1   4   7    0.81    0.12 
  -1   4   7    0.75    0.16 
   1  -4  -7    0.99    0.16 
  -1  -4   7    0.73    0.15 
  -1  -4   7    0.49    0.14 
  -1  -4   7    0.82    0.15 
   1   4  -6    1.00    0.15 
   1   4  -6    1.58    0.24 
  -1   4   6    1.41    0.12 
   1   4  -6    1.52    0.19 
  -1   4   6    1.39    0.21 
  -1   4   6    1.52    0.10 
  -1   4   6    1.28    0.15 
  -1   4   6    1.48    0.12 
  -1  -4   6    1.30    0.19 
  -1  -4   6    1.46    0.20 
   1  -4  -6    1.50    0.20 
  -1  -4   6    1.13    0.17 
  -1  -4   6    1.36    0.19 
   1   4  -5    5.20    0.32 
  -1   4   5    5.57    0.25 
   1   4  -5    5.42    0.39 
  -1   4   5    5.67    0.31 
  -1   4   5    5.48    0.32 
   1   4  -5    5.39    0.36 
  -1   4   5    5.30    0.27 
   1   4  -5    5.01    0.37 
  -1  -4   5    5.48    0.32 
  -1  -4   5    5.21    0.36 
  -1  -4   5    5.08    0.34 
   1   4  -4   14.41    0.77 
   1   4  -4   14.08    0.76 
   1   4  -4   15.76    0.72 
   1   4  -4   15.44    0.73 
  -1   4   4   15.53    0.72 
  -1   4   4   14.50    0.72 
  -1  -4   4   14.80    0.75 
  -1  -4   4   15.23    0.73 
  -1  -4   4   15.37    0.73 
  -1  -4   4   15.05    0.70 
  -1  -4   4   14.51    0.74 
   1   4  -3   15.11    0.75 
   1   4  -3   15.19    0.73 
  -1   4   3   15.06    0.74 
   1   4  -3   14.86    0.74 
   1   4  -3   15.50    0.73 
  -1   4   3   15.50    0.75 
  -1  -4   3   15.80    0.73 
  -1  -4   3   14.52    0.74 
  -1  -4   3   15.74    0.70 
  -1  -4   3   15.68    0.72 
  -1  -4   3   15.30    0.75 
   1   4  -2    5.90    0.30 
   1   4  -2    5.73    0.33 
   1   4  -2    6.38    0.34 
   1   4  -2    6.15    0.34 
  -1   4   2    6.03    0.35 
   1   4  -2    6.00    0.32 
  -1   4   2    5.73    0.30 
  -1   4   2    5.42    0.35 
  -1  -4   2    6.11    0.34 
  -1  -4   2    6.03    0.32 
  -1  -4   2    6.49    0.30 
   1   4  -1   11.75    0.55 
  -1   4   1   13.02    0.55 
  -1   4   1   12.17    0.53 
   1   4  -1   12.96    0.57 
   1   4  -1   12.37    0.59 
  -1   4   1   12.47    0.53 
  -1   4   1   12.12    0.56 
  -1   4   1   12.43    0.62 
   1   4  -1   12.16    0.57 
   1   4  -1   12.37    0.57 
  -1  -4   1   11.77    0.54 
   1  -4  -1   11.90    0.55 
  -1  -4   1   11.87    0.57 
  -1  -4   1   11.99    0.55 
  -1  -4   1   11.95    0.58 
   1   4   0    2.22    0.13 
  -1   4   0    2.48    0.14 
  -1   4   0    2.72    0.20 
   1   4   0    2.12    0.14 
   1   4   0    2.15    0.16 
   1   4   0    2.42    0.15 
  -1   4   0    2.67    0.16 
  -1   4   0    2.49    0.16 
   1  -4   0    2.38    0.14 
  -1  -4   0    2.29    0.13 
  -1  -4   0    2.49    0.14 
   1  -4   0    2.45    0.14 
  -1  -4   0    2.52    0.16 
   1  -4   0    2.51    0.13 
  -1  -4   0    2.28    0.15 
  -1   4  -1   29.77    1.38 
  -1   4  -1   29.69    1.33 
  -1   4  -1   29.36    1.33 
   1   4   1   31.08    1.27 
   1  -4   1   30.19    1.33 
   1  -4   1   31.37    1.31 
  -1  -4  -1   30.62    1.33 
   1   4   2    8.71    0.44 
  -1   4  -2    8.06    0.44 
  -1   4  -2    8.57    0.45 
  -1   4  -2    8.04    0.46 
  -1   4  -2    8.21    0.43 
   1   4   2    7.70    0.42 
   1  -4   2    7.99    0.44 
   1  -4   2    7.98    0.41 
  -1   4  -3    7.04    0.41 
   1   4   3    6.68    0.39 
  -1   4  -3    6.55    0.41 
   1   4   3    7.29    0.42 
  -1   4  -3    6.91    0.39 
   1  -4   3    6.79    0.39 
   1  -4   3    6.96    0.41 
   1  -4   3    7.29    0.39 
  -1   4  -4    0.80    0.15 
  -1   4  -4    1.24    0.15 
  -1   4  -4    0.68    0.13 
   1   4   4    1.27    0.19 
   1   4   4    1.04    0.12 
  -1   4  -4    1.06    0.17 
  -1   4  -4    0.98    0.14 
   1  -4   4    1.00    0.15 
   1  -4   4    0.73    0.13 
   1  -4   4    0.65    0.13 
   1   4   5    0.10    0.04 
   1   4   5    0.11    0.03 
  -1   4  -5    0.15    0.06 
  -1   4  -5    0.02    0.05 
   1   4   5    0.19    0.05 
  -1   4  -5    0.03    0.05 
   1   4   5    0.14    0.08 
  -1   4  -5    0.05    0.06 
  -1   4  -5    0.11    0.06 
   1  -4   5    0.16    0.07 
   1  -4   5    0.09    0.06 
   1   4   6   14.46    0.64 
   1   4   6   14.10    0.67 
   1   4   6   14.40    0.63 
  -1   4  -6   14.35    0.75 
  -1   4  -6   15.03    0.90 
  -1   4  -6   13.30    0.88 
   1   4   6   15.00    0.66 
   1   4   6   14.75    0.68 
   1   4   6   14.19    0.82 
  -1   4  -6   12.88    0.69 
  -1   4  -6   13.43    0.73 
   1  -4   6   14.39    0.77 
   1  -4   6   13.62    0.76 
   1   4   7    0.85    0.09 
  -1   4  -7    0.81    0.21 
   1   4   7    0.73    0.13 
  -1   4  -7    0.63    0.14 
   1   4   7    0.76    0.11 
   1   4   7    0.63    0.17 
  -1   4  -7    0.60    0.17 
   1   4   7    0.77    0.08 
   1  -4   7    0.56    0.14 
   1   4   8    0.84    0.15 
  -1   4  -8    0.93    0.22 
  -1   4  -8    1.06    0.24 
  -1   4  -8    0.78    0.12 
  -1   4  -8    1.02    0.17 
   1   4   8    0.71    0.08 
   1   4   8    0.65    0.19 
   1   4   8    0.55    0.11 
   1  -4   8    0.61    0.16 
  -1   4  -9    1.78    0.21 
   1   4   9    1.19    0.19 
   1   4   9    1.54    0.22 
   1   4   9    1.32    0.11 
   1   4   9    0.95    0.24 
  -1   4  -9    1.57    0.20 
  -1   4  -9    1.09    0.24 
   1  -4   9    1.29    0.25 
   1   4  10    0.91    0.17 
   1   4  10    0.65    0.21 
   1   4  10    1.30    0.13 
  -1   4 -10    0.82    0.14 
  -1   4 -10    1.00    0.24 
   1  -4  10    0.68    0.20 
   1   4  11    0.43    0.14 
  -1   4 -11    0.40    0.18 
  -1   4 -11    0.55    0.10 
   1   4  11    0.55    0.08 
   1  -4  11    0.65    0.32 
   1   4  12    0.06    0.12 
   1   4  12    0.07    0.04 
  -1   4 -12    0.02    0.11 
   1   4  12    0.08    0.09 
   1  -4  12    0.12    0.14 
  -1   4 -13    0.46    0.20 
   1   4  13    0.37    0.16 
   1   4  13    1.06    0.32 
   1  -4  13    0.79    0.27 
   1   4  14   -0.12    0.06 
   1   4  14    0.15    0.12 
  -1   4 -14    0.23    0.14 
   1  -4  14    0.07    0.14 
   1  -4  14   -0.12    0.10 
  -1   5  14    0.20    0.17 
  -1   5  14    0.11    0.12 
   1   5 -14    0.04    0.13 
  -1  -5  14   -0.07    0.13 
   1   5 -13    2.05    0.40 
  -1   5  13    1.96    0.31 
  -1   5  13    2.36    0.46 
  -1  -5  13    1.88    0.38 
   1   5 -12    0.97    0.13 
  -1   5  12    0.76    0.28 
  -1   5  12    1.11    0.21 
   1   5 -12    0.97    0.26 
   1   5 -12    1.16    0.17 
  -1   5  12    0.96    0.14 
  -1  -5  12    0.97    0.26 
  -1   5  11   12.83    0.64 
   1   5 -11   13.72    0.71 
   1   5 -11   12.51    0.95 
  -1   5  11   12.69    0.71 
   1   5 -11   12.75    0.89 
   1   5 -11   12.43    0.61 
  -1  -5  11   12.44    0.87 
   1   5 -10    9.53    0.57 
  -1   5  10    9.02    0.54 
  -1   5  10   10.44    0.55 
   1   5 -10    7.82    0.71 
  -1   5  10   10.05    0.50 
   1   5 -10   10.14    0.73 
  -1  -5  10    8.34    0.66 
  -1   5   9    3.15    0.21 
  -1   5   9    2.64    0.24 
   1   5  -9    1.90    0.35 
   1   5  -9    3.39    0.42 
  -1   5   9    3.01    0.22 
   1   5  -9    3.10    0.32 
  -1  -5   9    2.54    0.35 
   1   5  -8    0.25    0.10 
  -1   5   8    0.17    0.06 
   1   5  -8    0.10    0.10 
  -1   5   8    0.23    0.04 
   1   5  -8    0.05    0.09 
  -1   5   8    0.18    0.06 
  -1   5   8    0.16    0.06 
  -1  -5   8    0.14    0.10 
  -1   5   7    6.59    0.35 
  -1   5   7    5.39    0.32 
   1   5  -7    5.63    0.46 
  -1   5   7    5.70    0.33 
  -1   5   7    6.05    0.29 
   1   5  -7    5.30    0.40 
   1   5  -7    5.54    0.47 
  -1   5   7    5.62    0.42 
  -1  -5   7    5.76    0.38 
  -1  -5   7    5.42    0.43 
  -1  -5   7    5.88    0.41 
   1   5  -6    0.55    0.15 
  -1   5   6    0.73    0.10 
   1   5  -6    0.43    0.12 
   1   5  -6    0.80    0.14 
  -1   5   6    0.62    0.11 
  -1   5   6    0.72    0.07 
  -1   5   6    0.68    0.12 
   1   5  -6    0.51    0.15 
  -1  -5   6    0.68    0.15 
  -1  -5   6    0.47    0.13 
   1   5  -5   18.35    0.96 
   1   5  -5   18.95    0.90 
  -1   5   5   18.97    0.90 
   1   5  -5   17.47    0.96 
  -1   5   5   19.44    0.90 
   1   5  -5   18.09    0.93 
   1   5  -5   19.02    0.89 
  -1  -5   5   18.05    0.94 
  -1  -5   5   18.88    0.90 
  -1  -5   5   18.43    0.90 
  -1  -5   5   18.04    0.86 
   1   5  -4    0.60    0.13 
  -1   5   4    0.80    0.13 
  -1   5   4    0.66    0.12 
   1   5  -4    0.62    0.11 
   1   5  -4    0.90    0.14 
   1   5  -4    0.63    0.13 
  -1  -5   4    0.70    0.11 
  -1  -5   4    0.64    0.11 
  -1  -5   4    0.77    0.14 
  -1  -5   4    0.80    0.10 
   1   5  -3   22.78    1.12 
   1   5  -3   26.00    1.13 
  -1   5   3   24.95    1.16 
  -1   5   3   24.46    1.10 
  -1   5   3   25.67    1.16 
   1   5  -3   23.42    1.14 
   1   5  -3   24.51    1.15 
  -1  -5   3   24.07    1.15 
  -1  -5   3   25.46    1.12 
  -1  -5   3   24.90    1.07 
  -1  -5   3   24.57    1.11 
  -1   5   2    5.15    0.29 
   1   5  -2    5.19    0.32 
  -1   5   2    4.98    0.33 
   1   5  -2    4.57    0.29 
  -1   5   2    5.21    0.27 
   1   5  -2    4.85    0.30 
   1   5  -2    5.29    0.30 
   1   5  -2    5.10    0.26 
  -1  -5   2    4.57    0.28 
  -1  -5   2    4.92    0.27 
  -1  -5   2    4.78    0.31 
   1   5  -1    9.40    0.46 
   1   5  -1    9.02    0.42 
  -1   5   1    9.38    0.42 
   1   5  -1    9.50    0.49 
   1   5  -1    8.83    0.46 
   1   5  -1    9.35    0.46 
  -1   5   1    9.40    0.43 
  -1   5   1    9.54    0.43 
  -1   5   1    9.15    0.52 
  -1   5   1    9.79    0.44 
   1  -5  -1    9.69    0.47 
  -1  -5   1    8.81    0.43 
  -1  -5   1    8.71    0.46 
  -1  -5   1    8.90    0.46 
  -1  -5   1    9.49    0.43 
  -1   5   0    0.59    0.07 
  -1   5   0    0.58    0.09 
   1   5   0    0.43    0.07 
   1   5   0    0.63    0.07 
  -1   5   0    0.62    0.09 
   1   5   0    0.43    0.07 
  -1   5   0    0.37    0.10 
   1   5   0    0.50    0.09 
   1  -5   0    0.80    0.09 
   1  -5   0    0.69    0.05 
  -1  -5   0    0.54    0.08 
  -1  -5   0    0.60    0.05 
  -1  -5   0    0.53    0.09 
  -1   5  -1    0.58    0.10 
  -1   5  -1    1.09    0.14 
   1   5   1    0.98    0.08 
   1   5   1    0.82    0.10 
  -1   5  -1    0.75    0.14 
   1   5   1    0.79    0.06 
   1   5   1    1.09    0.12 
  -1  -5  -1    0.85    0.11 
   1  -5   1    0.72    0.11 
  -1  -5  -1    0.90    0.12 
   1  -5   1    0.93    0.09 
   1  -5   1    0.88    0.05 
   1  -5   1    1.05    0.11 
  -1   5  -2    3.25    0.24 
   1   5   2    2.81    0.20 
  -1   5  -2    2.65    0.21 
  -1   5  -2    2.60    0.24 
  -1   5  -2    2.72    0.21 
   1   5   2    3.16    0.21 
   1  -5   2    2.86    0.15 
   1  -5   2    2.98    0.19 
   1  -5   2    3.02    0.20 
   1  -5   2    2.76    0.22 
  -1   5  -3    0.47    0.11 
   1   5   3    0.45    0.10 
  -1   5  -3    0.32    0.10 
  -1   5  -3    0.51    0.10 
  -1   5  -3    0.28    0.10 
  -1   5  -3    0.28    0.08 
   1   5   3    0.36    0.09 
   1  -5   3    0.36    0.08 
   1  -5   3    0.22    0.07 
   1  -5   3    0.39    0.08 
  -1   5  -4    4.83    0.33 
  -1   5  -4    5.58    0.38 
   1   5   4    4.61    0.33 
   1   5   4    5.32    0.36 
  -1   5  -4    4.96    0.36 
  -1   5  -4    4.86    0.32 
   1   5   4    4.70    0.30 
  -1   5  -4    5.55    0.37 
   1  -5   4    5.56    0.33 
   1  -5   4    4.78    0.33 
   1  -5   4    4.51    0.35 
   1   5   5    2.77    0.14 
  -1   5  -5    2.81    0.24 
   1   5   5    2.63    0.19 
  -1   5  -5    2.83    0.23 
   1   5   5    2.73    0.31 
  -1   5  -5    2.23    0.29 
   1   5   5    2.93    0.14 
  -1   5  -5    2.16    0.28 
  -1   5  -5    2.52    0.29 
   1  -5   5    2.23    0.28 
   1  -5   5    2.60    0.28 
   1  -5   5    3.05    0.25 
   1   5   6   12.93    0.67 
   1   5   6   13.27    0.60 
   1   5   6   13.31    0.65 
  -1   5  -6   13.04    0.78 
  -1   5  -6   13.49    0.78 
  -1   5  -6   12.25    0.67 
   1   5   6   13.10    0.66 
  -1   5  -6   12.75    0.73 
   1   5   6   12.72    0.62 
   1   5   6   14.42    0.79 
   1  -5   6   12.99    0.76 
   1   5   7    0.90    0.20 
   1   5   7    1.15    0.12 
   1   5   7    0.98    0.09 
   1   5   7    1.04    0.14 
  -1   5  -7    1.02    0.15 
  -1   5  -7    1.00    0.22 
  -1   5  -7    0.72    0.16 
   1   5   7    1.05    0.14 
   1   5   7    1.10    0.12 
  -1   5  -7    1.04    0.23 
   1  -5   7    0.93    0.20 
   1   5   8    5.46    0.30 
  -1   5  -8    5.32    0.40 
   1   5   8    5.51    0.48 
  -1   5  -8    4.86    0.57 
   1   5   8    5.83    0.36 
   1   5   8    5.54    0.33 
   1   5   8    5.22    0.27 
   1   5   8    5.61    0.29 
  -1   5  -8    5.80    0.49 
   1  -5   8    5.37    0.46 
   1   5   9    2.32    0.15 
   1   5   9    2.41    0.25 
  -1   5  -9    1.62    0.32 
  -1   5  -9    1.89    0.33 
   1   5   9    1.49    0.30 
  -1   5  -9    2.21    0.28 
   1  -5   9    3.39    0.44 
   1   5  10    2.67    0.17 
   1   5  10    2.69    0.43 
   1   5  10    2.62    0.29 
  -1   5 -10    3.21    0.27 
  -1   5 -10    2.92    0.42 
   1  -5  10    1.91    0.33 
   1   5  11    0.00    0.11 
  -1   5 -11    0.51    0.19 
   1   5  11    0.25    0.05 
  -1   5 -11    0.26    0.10 
   1   5  11    0.33    0.11 
   1  -5  11    0.26    0.16 
  -1   5 -12    0.34    0.18 
   1   5  12    0.79    0.28 
  -1   5 -12    0.46    0.10 
   1   5  12    0.44    0.07 
   1   5  12    0.51    0.16 
   1  -5  12    0.33    0.19 
   1   5  13    0.89    0.22 
   1   5  13    0.83    0.29 
  -1   5 -13    1.20    0.30 
   1  -5  13    1.06    0.31 
   1   5  14    4.21    0.97 
  -1   5 -14    3.46    0.52 
   1  -5  14    3.62    0.60 
   1   6 -13   -0.02    0.03 
   1   6 -13   -0.04    0.10 
  -1   6  13    0.10    0.14 
  -1   6  13    0.07    0.09 
  -1  -6  13   -0.09    0.08 
  -1   6  12    0.26    0.20 
   1   6 -12    0.08    0.14 
   1   6 -12    0.34    0.12 
  -1   6  12    0.46    0.12 
  -1   6  12    0.32    0.12 
  -1  -6  12    0.42    0.19 
   1   6 -11    0.02    0.14 
   1   6 -11    0.16    0.14 
  -1   6  11    0.38    0.19 
  -1   6  11    0.40    0.09 
   1   6 -11    0.29    0.12 
  -1  -6  11    0.57    0.19 
   1   6 -10   -0.06    0.05 
   1   6 -10    0.00    0.09 
  -1   6  10   -0.01    0.05 
  -1   6  10    0.06    0.11 
  -1   6  10   -0.01    0.05 
  -1   6  10    0.01    0.03 
   1   6 -10    0.03    0.12 
  -1  -6  10    0.03    0.12 
   1   6  -9    1.55    0.32 
  -1   6   9    2.03    0.20 
  -1   6   9    1.94    0.21 
  -1   6   9    1.75    0.16 
   1   6  -9    1.64    0.32 
   1   6  -9    2.01    0.28 
  -1  -6   9    1.76    0.31 
  -1   6   8    0.68    0.11 
   1   6  -8    0.69    0.21 
   1   6  -8    0.57    0.18 
  -1   6   8    0.75    0.09 
   1   6  -8    0.73    0.17 
  -1   6   8    0.61    0.10 
  -1   6   8    0.63    0.11 
  -1  -6   8    0.64    0.18 
  -1   6   7    4.86    0.32 
   1   6  -7    3.83    0.46 
  -1   6   7    4.85    0.32 
  -1   6   7    4.73    0.27 
   1   6  -7    5.35    0.40 
   1   6  -7    5.74    0.45 
  -1   6   7    4.67    0.24 
  -1  -6   7    4.45    0.40 
  -1  -6   7    4.75    0.33 
   1   6  -6    4.25    0.34 
   1   6  -6    4.23    0.37 
   1   6  -6    4.37    0.37 
  -1   6   6    3.72    0.28 
  -1   6   6    3.67    0.20 
  -1   6   6    3.58    0.28 
  -1  -6   6    3.60    0.38 
   1   6  -5    2.01    0.27 
   1   6  -5    1.56    0.23 
  -1   6   5    1.83    0.21 
  -1   6   5    2.26    0.24 
   1   6  -5    1.79    0.26 
   1   6  -5    2.36    0.20 
  -1   6   5    1.59    0.21 
   1   6  -5    1.62    0.24 
  -1  -6   5    2.38    0.24 
  -1  -6   5    2.05    0.16 
  -1  -6   5    1.67    0.24 
  -1  -6   5    2.15    0.20 
  -1   6   4    0.05    0.05 
   1   6  -4    0.10    0.07 
   1   6  -4    0.11    0.05 
  -1   6   4    0.03    0.04 
   1   6  -4    0.04    0.06 
  -1   6   4    0.03    0.06 
   1   6  -4    0.06    0.05 
  -1   6   4    0.03    0.05 
  -1  -6   4    0.05    0.05 
  -1  -6   4    0.02    0.05 
  -1  -6   4    0.02    0.05 
  -1  -6   4    0.10    0.04 
   1   6  -3    0.31    0.07 
  -1   6   3    0.33    0.10 
  -1   6   3    0.25    0.06 
  -1   6   3    0.29    0.08 
   1   6  -3    0.21    0.08 
  -1   6   3    0.38    0.10 
   1   6  -3    0.45    0.11 
   1   6  -3    0.17    0.07 
  -1  -6   3    0.22    0.05 
  -1  -6   3    0.21    0.08 
  -1  -6   3    0.29    0.08 
   1   6  -2    7.36    0.43 
  -1   6   2    7.92    0.41 
  -1   6   2    7.89    0.35 
  -1   6   2    8.02    0.36 
   1   6  -2    7.60    0.42 
  -1   6   2    7.35    0.39 
   1   6  -2    8.30    0.46 
  -1   6   2    8.24    0.49 
   1   6  -2    7.67    0.38 
   1   6  -2    7.65    0.43 
  -1  -6   2    7.66    0.39 
  -1  -6   2    8.03    0.38 
  -1  -6   2    7.97    0.42 
  -1  -6   2    7.32    0.44 
  -1   6   1   21.45    0.93 
  -1   6   1   20.89    0.93 
   1   6  -1   21.46    0.97 
   1   6  -1   20.56    1.00 
   1   6  -1   21.59    0.97 
  -1   6   1   21.24    0.91 
   1   6  -1   22.23    0.97 
  -1   6   1   19.64    1.04 
   1   6  -1   21.13    0.91 
   1  -6  -1   20.72    0.96 
  -1  -6   1   20.86    0.97 
  -1  -6   1   21.70    0.93 
  -1  -6   1   21.41    0.93 
  -1  -6   1   21.56    0.97 
   1   6   0   35.84    1.62 
   1   6   0   36.56    1.57 
  -1   6   0   37.22    1.59 
  -1   6   0   37.31    1.58 
   1   6   0   37.36    1.56 
  -1   6   0   33.89    1.67 
  -1  -6   0   36.17    1.57 
  -1  -6   0   35.71    1.60 
  -1   6  -1    7.16    0.42 
   1   6   1    7.26    0.37 
  -1   6  -1    7.65    0.40 
   1   6   1    7.79    0.35 
  -1   6  -1    7.17    0.47 
  -1   6  -1    7.50    0.42 
   1   6   1    7.55    0.40 
   1  -6   1    7.72    0.37 
  -1  -6  -1    7.60    0.47 
  -1  -6  -1    7.32    0.42 
   1  -6   1    7.24    0.38 
   1  -6   1    7.31    0.40 
   1   6   2    3.23    0.17 
   1   6   2    3.10    0.16 
   1   6   2    2.97    0.21 
   1   6   2    3.17    0.22 
  -1   6  -2    3.18    0.23 
  -1   6  -2    3.03    0.28 
  -1   6  -2    3.06    0.25 
  -1   6  -2    3.03    0.24 
   1  -6   2    3.03    0.24 
   1  -6   2    3.24    0.21 
   1  -6   2    2.96    0.15 
   1  -6   2    3.32    0.21 
  -1   6  -3    0.24    0.09 
   1   6   3    0.20    0.07 
  -1   6  -3    0.22    0.08 
   1   6   3    0.37    0.09 
  -1   6  -3    0.26    0.08 
  -1   6  -3    0.13    0.07 
  -1   6  -3    0.22    0.09 
   1  -6   3    0.23    0.05 
   1  -6   3    0.18    0.08 
   1  -6   3    0.16    0.06 
   1  -6   3    0.26    0.07 
  -1   6  -4   16.14    0.82 
  -1   6  -4   15.33    0.84 
  -1   6  -4   14.66    0.85 
  -1   6  -4   16.99    0.82 
   1   6   4   16.12    0.81 
   1   6   4   16.30    0.83 
  -1   6  -4   14.29    0.84 
   1   6   4   16.03    0.80 
   1  -6   4   16.33    0.85 
   1  -6   4   15.90    0.81 
   1  -6   4   15.42    0.84 
   1  -6   4   16.65    0.73 
   1   6   5    0.43    0.11 
   1   6   5    0.64    0.13 
   1   6   5    0.62    0.15 
  -1   6  -5    0.52    0.14 
  -1   6  -5    0.49    0.11 
   1   6   5    0.54    0.11 
  -1   6  -5    0.65    0.16 
  -1   6  -5    0.40    0.13 
   1  -6   5    0.53    0.13 
   1  -6   5    0.62    0.15 
   1  -6   5    0.39    0.09 
   1  -6   5    0.40    0.10 
  -1   6  -6    0.57    0.17 
  -1   6  -6    0.83    0.18 
   1   6   6    0.60    0.08 
  -1   6  -6    0.75    0.14 
  -1   6  -6    0.76    0.19 
   1   6   6    0.64    0.07 
   1   6   6    0.46    0.16 
   1   6   6    0.67    0.13 
   1   6   6    0.66    0.12 
   1  -6   6    0.48    0.11 
   1  -6   6    0.59    0.16 
   1   6   7    1.77    0.21 
   1   6   7    1.78    0.14 
   1   6   7    2.25    0.17 
   1   6   7    1.76    0.29 
  -1   6  -7    1.51    0.29 
  -1   6  -7    2.27    0.30 
  -1   6  -7    1.96    0.31 
   1   6   7    1.68    0.13 
   1   6   7    1.89    0.16 
   1  -6   7    1.89    0.22 
   1  -6   7    1.74    0.28 
   1   6   8    6.61    0.39 
  -1   6  -8    7.75    0.51 
   1   6   8    7.62    0.58 
   1   6   8    6.78    0.34 
   1   6   8    6.48    0.40 
   1   6   8    7.16    0.36 
  -1   6  -8    6.31    0.54 
  -1   6  -8    5.63    0.53 
   1   6   8    6.91    0.38 
   1  -6   8    7.31    0.56 
   1   6   9    3.44    0.26 
  -1   6  -9    3.21    0.45 
   1   6   9    3.05    0.43 
   1   6   9    3.19    0.20 
   1   6   9    2.75    0.17 
  -1   6  -9    2.68    0.34 
   1   6   9    2.99    0.19 
  -1   6  -9    3.20    0.47 
   1   6   9    2.94    0.24 
   1  -6   9    2.50    0.38 
   1   6  10    0.03    0.06 
  -1   6 -10    0.06    0.13 
   1   6  10   -0.01    0.04 
   1   6  10    0.08    0.04 
  -1   6 -10   -0.13    0.06 
   1   6  10    0.04    0.11 
  -1   6 -10    0.00    0.09 
   1  -6  10   -0.06    0.06 
  -1   6 -11    1.36    0.22 
  -1   6 -11    1.40    0.32 
   1   6  11    1.39    0.11 
   1   6  11    1.26    0.29 
   1   6  11    2.02    0.39 
   1  -6  11    0.73    0.24 
  -1   6 -12    3.69    0.55 
   1   6  12    2.86    0.36 
   1   6  12    3.54    0.55 
  -1   6 -12    3.09    0.32 
   1  -6  12    2.79    0.49 
  -1   6 -13    0.49    0.23 
   1   6  13    0.61    0.18 
   1  -6  13    0.68    0.25 
  -1   7  13    0.38    0.14 
   1   7 -13    0.23    0.17 
  -1   7  13    0.30    0.20 
  -1  -7  13    0.22    0.18 
   1   7 -12   -0.04    0.06 
  -1   7  12    0.13    0.16 
  -1   7  12    0.03    0.06 
   1   7 -12   -0.09    0.13 
   1   7 -12    0.06    0.14 
  -1   7  12    0.03    0.08 
  -1  -7  12    0.01    0.12 
   1   7 -11    0.92    0.33 
  -1   7  11    0.57    0.13 
   1   7 -11    0.66    0.18 
   1   7 -11    0.83    0.26 
  -1   7  11    0.73    0.25 
  -1  -7  11    0.69    0.23 
   1   7 -10    3.45    0.40 
  -1   7  10    3.34    0.25 
  -1   7  10    3.52    0.26 
  -1   7  10    3.24    0.24 
  -1   7  10    3.06    0.46 
   1   7 -10    3.20    0.49 
   1   7 -10    3.08    0.50 
  -1  -7  10    3.89    0.50 
  -1   7   9    0.56    0.20 
  -1   7   9    1.00    0.14 
  -1   7   9    1.03    0.13 
  -1   7   9    0.96    0.10 
   1   7  -9    0.59    0.21 
   1   7  -9    1.25    0.25 
  -1   7   9    1.05    0.16 
  -1   7   9    1.03    0.13 
   1   7  -9    0.96    0.28 
  -1  -7   9    1.28    0.29 
   1   7  -8    0.53    0.17 
   1   7  -8    0.65    0.20 
  -1   7   8    0.66    0.08 
  -1   7   8    0.61    0.19 
  -1   7   8    0.95    0.15 
   1   7  -8    0.50    0.20 
  -1   7   8    0.78    0.14 
  -1   7   8    0.60    0.10 
  -1  -7   8    0.22    0.14 
  -1   7   7    2.11    0.31 
   1   7  -7    2.28    0.30 
  -1   7   7    2.01    0.12 
  -1   7   7    2.14    0.25 
  -1   7   7    2.19    0.25 
   1   7  -7    2.27    0.34 
   1   7  -7    1.96    0.34 
  -1  -7   7    1.83    0.30 
  -1  -7   7    1.88    0.22 
   1   7  -6   10.88    0.70 
   1   7  -6   11.14    0.69 
   1   7  -6   10.10    0.69 
  -1   7   6   10.45    0.61 
  -1   7   6   12.21    0.64 
  -1   7   6   11.00    0.68 
  -1   7   6   10.31    0.61 
  -1  -7   6   12.86    0.72 
  -1  -7   6   10.34    0.60 
  -1   7   5    0.36    0.10 
  -1   7   5    0.20    0.10 
  -1   7   5    0.04    0.06 
   1   7  -5    0.27    0.11 
   1   7  -5    0.33    0.12 
  -1   7   5    0.38    0.12 
  -1  -7   5    0.12    0.07 
  -1  -7   5    0.26    0.10 
  -1  -7   5    0.19    0.06 
  -1   7   4    2.41    0.28 
   1   7  -4    2.02    0.22 
  -1   7   4    2.48    0.19 
   1   7  -4    2.87    0.39 
  -1   7   4    2.73    0.30 
   1   7  -4    2.41    0.31 
  -1   7   4    2.60    0.27 
  -1  -7   4    2.57    0.28 
  -1  -7   4    2.17    0.16 
  -1  -7   4    2.14    0.20 
   1   7  -3   11.40    0.66 
  -1   7   3   13.26    0.64 
  -1   7   3   11.57    0.69 
  -1   7   3   12.43    0.60 
   1   7  -3   12.30    0.64 
  -1   7   3   12.77    0.71 
   1   7  -3   11.80    0.66 
   1   7  -3   12.87    0.67 
  -1  -7   3   12.11    0.60 
  -1  -7   3   12.54    0.58 
  -1  -7   3   13.00    0.64 
  -1  -7   3   12.31    0.67 
   1   7  -2    7.22    0.42 
  -1   7   2    7.50    0.49 
   1   7  -2    7.10    0.37 
  -1   7   2    7.39    0.37 
  -1   7   2    7.70    0.38 
  -1   7   2    7.58    0.36 
  -1   7   2    7.71    0.39 
   1   7  -2    7.19    0.43 
   1   7  -2    7.14    0.45 
   1   7  -2    7.19    0.42 
  -1  -7   2    7.34    0.38 
  -1  -7   2    7.24    0.43 
  -1  -7   2    7.26    0.41 
  -1  -7   2    7.31    0.36 
   1   7  -1   34.53    1.53 
  -1   7   1   35.07    1.45 
   1   7  -1   34.68    1.47 
  -1   7   1   35.68    1.65 
   1   7  -1   34.84    1.53 
  -1   7   1   34.36    1.52 
  -1   7   1   35.62    1.50 
   1   7  -1   34.41    1.54 
  -1  -7   1   34.69    1.48 
  -1  -7   1   34.76    1.54 
  -1  -7   1   35.60    1.50 
   1  -7  -1   33.39    1.53 
  -1  -7   1   33.85    1.53 
   1   7   0    0.61    0.10 
   1   7   0    0.48    0.11 
  -1   7   0    0.62    0.10 
  -1   7   0    0.64    0.10 
   1   7   0    0.56    0.07 
  -1   7   0    0.58    0.14 
   1   7   0    0.53    0.10 
   1   7   0    0.52    0.09 
  -1   7   0    0.49    0.10 
   1  -7   0    0.60    0.05 
  -1  -7   0    0.42    0.10 
   1  -7   0    0.57    0.10 
  -1  -7   0    0.69    0.11 
  -1  -7   0    0.60    0.05 
   1   7   1    2.45    0.16 
  -1   7  -1    2.48    0.19 
   1   7   1    2.35    0.18 
  -1   7  -1    2.35    0.20 
  -1   7  -1    2.31    0.20 
   1   7   1    2.70    0.16 
  -1   7  -1    2.15    0.29 
   1   7   1    2.34    0.15 
   1  -7   1    2.46    0.18 
   1  -7   1    2.09    0.17 
   1  -7   1    2.36    0.15 
  -1  -7  -1    2.51    0.19 
  -1  -7  -1    2.09    0.20 
  -1   7  -2   25.64    1.22 
  -1   7  -2   24.64    1.28 
   1   7   2   26.67    1.17 
   1   7   2   25.58    1.11 
  -1   7  -2   25.11    1.20 
   1   7   2   26.79    1.16 
  -1   7  -2   25.02    1.19 
   1  -7   2   26.00    1.20 
   1  -7   2   26.46    1.16 
   1  -7   2   25.38    1.15 
  -1  -7  -2   24.49    1.20 
   1  -7   2   25.71    1.08 
  -1   7  -3   17.27    0.91 
   1   7   3   16.30    0.85 
   1   7   3   19.38    0.88 
  -1   7  -3   17.43    0.96 
   1   7   3   17.92    0.76 
  -1   7  -3   16.99    0.89 
  -1   7  -3   17.71    0.93 
  -1   7  -3   17.81    0.89 
   1  -7   3   17.40    0.85 
   1  -7   3   18.33    0.85 
   1  -7   3   18.14    0.91 
   1  -7   3   18.32    0.78 
  -1   7  -4    0.22    0.10 
   1   7   4    0.15    0.07 
  -1   7  -4    0.24    0.09 
   1   7   4    0.19    0.09 
  -1   7  -4    0.21    0.10 
  -1   7  -4    0.10    0.09 
  -1   7  -4    0.22    0.09 
   1  -7   4    0.24    0.05 
   1  -7   4    0.20    0.09 
   1  -7   4    0.17    0.08 
   1  -7   4    0.25    0.08 
   1   7   5    0.92    0.16 
   1   7   5    0.78    0.16 
   1   7   5    0.42    0.11 
  -1   7  -5    0.57    0.16 
  -1   7  -5    0.66    0.17 
   1   7   5    0.64    0.14 
   1  -7   5    0.80    0.17 
   1  -7   5    0.55    0.10 
   1   7   6    0.57    0.17 
   1   7   6    0.50    0.13 
   1   7   6    0.36    0.10 
  -1   7  -6    0.26    0.15 
  -1   7  -6    0.26    0.13 
  -1   7  -6    0.30    0.14 
   1   7   6    0.52    0.16 
   1  -7   6    0.42    0.14 
   1  -7   6    0.63    0.12 
   1   7   7    7.46    0.56 
  -1   7  -7    7.09    0.54 
   1   7   7    7.19    0.51 
   1   7   7    7.31    0.38 
   1   7   7    8.14    0.43 
  -1   7  -7    6.63    0.56 
   1   7   7    7.33    0.46 
  -1   7  -7    7.94    0.60 
   1  -7   7    7.33    0.44 
   1  -7   7    8.01    0.57 
   1   7   8    3.23    0.21 
  -1   7  -8    3.36    0.39 
   1   7   8    3.20    0.22 
  -1   7  -8    3.45    0.46 
  -1   7  -8    3.62    0.47 
   1   7   8    2.82    0.20 
   1   7   8    3.07    0.26 
   1   7   8    3.73    0.46 
   1   7   8    3.09    0.23 
   1  -7   8    2.76    0.39 
   1   7   9    0.09    0.04 
   1   7   9    0.05    0.05 
  -1   7  -9    0.09    0.12 
  -1   7  -9    0.08    0.10 
   1   7   9   -0.04    0.04 
   1   7   9    0.07    0.04 
   1   7   9    0.03    0.05 
   1   7   9    0.00    0.10 
  -1   7  -9    0.04    0.10 
   1  -7   9   -0.05    0.07 
   1   7  10    3.05    0.20 
  -1   7 -10    3.22    0.38 
   1   7  10    3.37    0.27 
   1   7  10    3.70    0.28 
  -1   7 -10    3.20    0.50 
   1   7  10    4.06    0.55 
  -1   7 -10    3.84    0.53 
   1  -7  10    2.39    0.40 
   1   7  11    0.04    0.03 
   1   7  11    0.09    0.08 
   1   7  11    0.17    0.15 
  -1   7 -11    0.05    0.08 
  -1   7 -11    0.07    0.13 
   1  -7  11    0.09    0.13 
  -1   7 -12    1.21    0.23 
   1   7  12    1.64    0.26 
  -1   7 -12    2.06    0.41 
   1   7  12    2.17    0.45 
   1  -7  12    2.04    0.41 
  -1   7 -13    0.18    0.18 
   1   7  13    0.28    0.18 
  -1   7 -13    0.15    0.09 
   1   7  13    0.14    0.11 
   1  -7  13    0.17    0.17 
  -1   8  13    0.09    0.16 
   1   8 -13    0.00    0.07 
  -1   8  13   -0.02    0.06 
   1   8 -13    0.05    0.13 
  -1  -8  13    0.00    0.13 
   1   8 -12    0.43    0.23 
   1   8 -12    0.55    0.26 
  -1   8  12    0.52    0.13 
  -1   8  12    0.67    0.25 
  -1   8  12    0.30    0.09 
   1   8 -12    0.75    0.20 
  -1  -8  12    0.30    0.20 
   1   8 -11    0.09    0.10 
  -1   8  11    0.04    0.05 
   1   8 -11   -0.03    0.09 
  -1   8  11   -0.05    0.04 
  -1   8  11   -0.02    0.09 
   1   8 -11   -0.02    0.11 
  -1  -8  11   -0.11    0.07 
   1   8 -10    0.35    0.20 
   1   8 -10    0.28    0.13 
  -1   8  10    0.06    0.10 
  -1   8  10    0.17    0.04 
   1   8 -10    0.10    0.15 
  -1   8  10    0.36    0.09 
  -1   8  10    0.26    0.09 
  -1   8  10    0.19    0.06 
  -1   8  10    0.10    0.07 
  -1  -8  10    0.25    0.16 
  -1   8   9   12.36    0.63 
   1   8  -9   11.91    0.77 
  -1   8   9   10.58    0.56 
  -1   8   9   11.86    0.62 
  -1   8   9    9.79    0.68 
  -1   8   9   11.35    0.80 
  -1   8   9   11.65    0.55 
  -1  -8   9   13.98    1.42 
  -1   8   8    1.54    0.11 
   1   8  -8    1.30    0.26 
  -1   8   8    2.09    0.33 
   1   8  -8    1.81    0.35 
   1   8  -8    1.41    0.30 
  -1   8   8    2.00    0.24 
  -1   8   8    1.71    0.13 
  -1   8   8    1.75    0.27 
  -1  -8   8    2.12    0.35 
  -1   8   7    0.06    0.09 
  -1   8   7    0.05    0.07 
   1   8  -7    0.03    0.09 
  -1   8   7    0.05    0.06 
   1   8  -7    0.24    0.12 
   1   8  -7    0.01    0.10 
  -1  -8   7    0.00    0.05 
  -1  -8   7    0.18    0.13 
  -1   8   6    0.47    0.15 
  -1   8   6    0.31    0.10 
  -1   8   6    0.28    0.11 
  -1   8   6    0.20    0.09 
   1   8  -6    0.30    0.13 
   1   8  -6    0.22    0.12 
   1   8  -6    0.23    0.13 
  -1  -8   6    0.27    0.08 
  -1  -8   6    0.04    0.09 
   1   8  -5    1.35    0.24 
   1   8  -5    0.84    0.19 
  -1   8   5    1.19    0.21 
  -1   8   5    0.97    0.15 
  -1   8   5    1.14    0.19 
   1   8  -5    1.09    0.21 
  -1   8   5    1.29    0.23 
  -1  -8   5    0.94    0.13 
  -1  -8   5    0.86    0.19 
   1   8  -4   61.23    2.82 
  -1   8   4   65.44    2.84 
   1   8  -4   66.16    2.88 
  -1   8   4   62.86    2.76 
   1   8  -4   64.29    2.82 
  -1   8   4   61.13    2.83 
  -1  -8   4   61.46    2.71 
  -1  -8   4   64.81    2.83 
  -1  -8   4   61.60    2.67 
   1   8  -3    1.73    0.23 
  -1   8   3    1.54    0.11 
  -1   8   3    1.77    0.11 
   1   8  -3    1.47    0.25 
  -1   8   3    1.89    0.27 
   1   8  -3    1.28    0.18 
  -1   8   3    1.45    0.14 
  -1   8   3    1.54    0.18 
  -1  -8   3    1.60    0.22 
  -1  -8   3    1.60    0.17 
  -1  -8   3    1.81    0.20 
  -1  -8   3    1.48    0.12 
   1   8  -2    0.27    0.09 
  -1   8   2    0.31    0.06 
  -1   8   2    0.25    0.06 
   1   8  -2    0.15    0.07 
  -1   8   2    0.22    0.06 
   1   8  -2    0.19    0.05 
  -1   8   2    0.13    0.10 
  -1   8   2    0.23    0.06 
   1   8  -2    0.09    0.07 
   1   8  -2    0.18    0.07 
  -1  -8   2    0.25    0.06 
  -1  -8   2    0.36    0.10 
  -1  -8   2    0.17    0.05 
  -1  -8   2    0.23    0.08 
   1   8  -1   56.45    2.45 
   1   8  -1   56.16    2.45 
  -1   8   1   58.65    2.42 
   1   8  -1   57.74    2.46 
  -1   8   1   55.41    2.58 
   1   8  -1   57.71    2.37 
   1   8  -1   55.58    2.51 
  -1   8   1   54.10    2.43 
  -1  -8   1   57.40    2.43 
   1  -8  -1   56.76    2.45 
   1   8   0    0.73    0.12 
  -1   8   0    0.92    0.14 
   1   8   0    0.74    0.11 
   1   8   0    0.92    0.13 
  -1   8   0    1.02    0.13 
   1   8   0    0.61    0.13 
  -1   8   0    0.91    0.14 
   1   8   0    0.95    0.08 
  -1  -8   0    1.09    0.19 
   1  -8   0    0.90    0.13 
  -1  -8   0    0.96    0.16 
   1   8   1    0.06    0.05 
  -1   8  -1    0.02    0.04 
   1   8   1   -0.02    0.03 
   1   8   1    0.07    0.04 
  -1   8  -1   -0.01    0.06 
  -1   8  -1    0.02    0.05 
   1   8   1    0.05    0.03 
  -1   8  -1    0.00    0.04 
  -1  -8  -1   -0.02    0.04 
   1  -8   1    0.07    0.04 
  -1  -8  -1    0.02    0.04 
   1  -8   1    0.06    0.03 
   1  -8   1    0.06    0.04 
  -1   8  -2    1.93    0.22 
  -1   8  -2    1.92    0.23 
  -1   8  -2    1.84    0.24 
   1   8   2    1.56    0.18 
   1   8   2    1.58    0.13 
   1   8   2    1.71    0.17 
  -1   8  -2    1.59    0.27 
   1   8   2    1.69    0.11 
   1  -8   2    1.68    0.16 
  -1  -8  -2    1.85    0.24 
   1  -8   2    1.77    0.10 
   1  -8   2    1.77    0.21 
  -1   8  -3    0.18    0.08 
   1   8   3    0.10    0.03 
  -1   8  -3    0.35    0.13 
   1   8   3    0.31    0.09 
  -1   8  -3    0.18    0.08 
  -1   8  -3   -0.04    0.06 
   1   8   3    0.18    0.07 
   1   8   3    0.17    0.03 
   1  -8   3    0.10    0.07 
   1  -8   3    0.11    0.06 
   1  -8   3    0.15    0.03 
   1  -8   3    0.11    0.06 
  -1   8  -4    1.31    0.25 
   1   8   4    1.57    0.21 
  -1   8  -4    1.55    0.24 
  -1   8  -4    1.07    0.21 
   1   8   4    1.07    0.17 
   1   8   4    1.08    0.20 
   1  -8   4    1.48    0.19 
   1  -8   4    1.29    0.11 
   1  -8   4    1.05    0.19 
   1  -8   4    1.18    0.17 
   1   8   5   13.72    0.80 
   1   8   5   15.30    0.80 
  -1   8  -5   15.01    0.88 
   1   8   5   14.47    0.81 
   1   8   5   15.01    0.79 
  -1   8  -5   14.23    0.85 
  -1   8  -5   15.06    0.88 
   1  -8   5   14.42    0.69 
   1  -8   5   14.76    0.84 
  -1   8  -6    7.27    0.56 
   1   8   6    7.60    0.54 
  -1   8  -6    7.20    0.57 
  -1   8  -6    7.26    0.56 
   1   8   6    7.57    0.47 
   1   8   6    9.27    0.54 
   1   8   6    7.69    0.50 
   1  -8   6    7.75    0.56 
   1  -8   6    7.01    0.41 
   1   8   7    2.03    0.29 
  -1   8  -7    2.61    0.39 
   1   8   7    2.04    0.27 
  -1   8  -7    2.33    0.36 
  -1   8  -7    2.35    0.35 
   1   8   7    2.27    0.25 
   1   8   7    2.35    0.34 
   1  -8   7    2.44    0.35 
   1  -8   7    2.14    0.23 
   1   8   8    5.71    0.31 
   1   8   8    5.08    0.31 
  -1   8  -8    4.57    0.57 
   1   8   8    5.06    0.43 
   1   8   8    5.47    0.34 
   1   8   8    5.23    0.56 
   1   8   8    5.68    0.40 
  -1   8  -8    5.54    0.62 
   1   8   8    5.85    0.32 
  -1   8  -8    4.81    0.52 
   1  -8   8    5.80    0.61 
   1   8   9    6.30    0.51 
   1   8   9    7.06    0.44 
  -1   8  -9    7.26    0.56 
   1   8   9    7.39    0.39 
   1   8   9    6.11    0.39 
   1   8   9    7.35    0.39 
   1   8   9    6.30    0.57 
   1   8   9    6.22    0.36 
  -1   8  -9    6.27    0.71 
   1   8  10    5.56    0.49 
   1   8  10    5.21    0.29 
   1   8  10    5.68    0.31 
  -1   8 -10    5.10    0.66 
   1   8  10    5.75    0.37 
   1   8  10    5.70    0.34 
  -1   8 -10    5.45    0.48 
  -1   8 -10    6.15    0.70 
   1   8  10    5.90    0.65 
   1  -8  10    6.20    0.67 
   1   8  11    1.45    0.12 
  -1   8 -11    1.36    0.27 
   1   8  11    1.24    0.31 
   1   8  11    1.64    0.23 
  -1   8 -11    1.45    0.37 
   1  -8  11    0.96    0.28 
   1   8  12    0.09    0.08 
   1   8  12    0.02    0.12 
  -1   8 -12   -0.04    0.11 
  -1   8 -12    0.01    0.07 
   1  -8  12   -0.08    0.10 
   1   8  13    0.11    0.16 
  -1   8 -13    0.10    0.15 
   1   8  13    0.01    0.07 
  -1   8 -13    0.19    0.12 
   1  -8  13   -0.05    0.10 
   1  -8  13   -0.04    0.11 
  -1   9  12    1.29    0.23 
  -1   9  12    1.81    0.20 
  -1   9  12    1.80    0.32 
   1   9 -12    1.28    0.28 
   1   9 -12    1.00    0.32 
   1   9 -12    1.14    0.33 
  -1   9  12    1.51    0.37 
  -1  -9  12    1.41    0.34 
  -1   9  11    4.03    0.48 
  -1   9  11    3.94    0.29 
   1   9 -11    3.58    0.57 
   1   9 -11    5.42    0.58 
   1   9 -11    3.88    0.60 
  -1   9  11    3.92    0.29 
  -1   9  11    4.11    0.57 
  -1  -9  11    4.52    0.60 
  -1   9  10    7.04    0.74 
   1   9 -10    6.76    0.57 
  -1   9  10    6.38    0.39 
  -1   9  10    6.25    0.50 
  -1   9  10    6.58    0.36 
   1   9 -10    6.35    0.75 
  -1   9  10    6.48    0.41 
   1   9 -10    5.84    0.73 
  -1  -9  10    4.89    0.62 
  -1   9   9    0.99    0.21 
  -1   9   9    0.65    0.15 
  -1   9   9    0.83    0.11 
   1   9  -9    1.02    0.25 
  -1   9   9    1.15    0.19 
   1   9  -9    1.09    0.30 
  -1   9   9    0.75    0.22 
  -1   9   9    0.99    0.11 
   1   9  -9    1.04    0.28 
  -1  -9   9    1.11    0.28 
   1   9  -8    2.73    0.39 
  -1   9   8    2.57    0.31 
  -1   9   8    2.44    0.31 
  -1   9   8    2.81    0.39 
   1   9  -8    1.75    0.35 
   1   9  -8    2.65    0.43 
  -1   9   8    2.68    0.30 
  -1  -9   8    2.78    0.40 
  -1   9   7    3.28    0.36 
  -1   9   7    3.39    0.47 
  -1   9   7    2.74    0.31 
  -1   9   7    2.92    0.37 
   1   9  -7    2.93    0.42 
   1   9  -7    3.09    0.44 
   1   9  -7    2.89    0.43 
  -1  -9   7    2.42    0.37 
   1   9  -6    2.05    0.33 
  -1   9   6    1.92    0.23 
   1   9  -6    1.83    0.31 
  -1   9   6    2.01    0.28 
   1   9  -6    2.17    0.35 
  -1   9   6    1.69    0.27 
  -1  -9   6    1.92    0.20 
  -1  -9   6    1.55    0.28 
  -1   9   5    0.00    0.07 
  -1   9   5    0.15    0.10 
   1   9  -5    0.05    0.09 
  -1   9   5   -0.02    0.04 
  -1   9   5    0.09    0.07 
   1   9  -5    0.01    0.08 
   1   9  -5   -0.02    0.07 
  -1  -9   5    0.02    0.04 
  -1  -9   5    0.05    0.08 
  -1   9   4    1.63    0.19 
  -1   9   4    1.73    0.28 
   1   9  -4    1.60    0.29 
   1   9  -4    1.88    0.28 
   1   9  -4    1.79    0.27 
  -1   9   4    1.80    0.28 
  -1   9   4    2.15    0.24 
  -1  -9   4    1.94    0.20 
  -1  -9   4    1.88    0.15 
  -1  -9   4    2.17    0.28 
  -1   9   3   17.85    0.81 
  -1   9   3   16.95    0.76 
  -1   9   3   16.75    0.80 
   1   9  -3   17.35    0.89 
  -1   9   3   16.53    0.95 
  -1   9   3   16.53    0.77 
   1   9  -3   15.26    0.89 
   1   9  -3   17.71    0.99 
  -1  -9   3   17.60    0.80 
  -1  -9   3   17.30    0.89 
  -1  -9   3   15.68    0.77 
   1   9  -2    5.62    0.40 
  -1   9   2    5.74    0.33 
   1   9  -2    5.46    0.37 
   1   9  -2    5.03    0.45 
   1   9  -2    5.90    0.39 
  -1   9   2    6.84    0.49 
  -1   9   2    6.20    0.30 
  -1   9   2    5.75    0.34 
  -1   9   2    6.35    0.34 
  -1  -9   2    6.08    0.32 
  -1  -9   2    6.23    0.39 
  -1  -9   2    5.36    0.37 
  -1  -9   2    5.56    0.32 
  -1   9   1    2.46    0.20 
   1   9  -1    2.56    0.22 
   1   9  -1    2.47    0.22 
   1   9  -1    2.55    0.16 
  -1   9   1    2.50    0.20 
  -1   9   1    2.44    0.19 
  -1   9   1    2.84    0.36 
   1   9  -1    2.48    0.21 
   1   9  -1    2.06    0.31 
   1  -9  -1    2.26    0.21 
  -1  -9   1    2.55    0.27 
  -1  -9   1    2.47    0.20 
  -1  -9   1    2.41    0.19 
  -1  -9   1    2.59    0.16 
  -1   9   0   26.81    1.43 
   1   9   0   29.37    1.44 
   1   9   0   28.21    1.28 
   1   9   0   27.41    1.27 
  -1   9   0   28.07    1.30 
   1   9   0   28.32    1.27 
  -1   9   0   27.22    1.29 
  -1   9   0   28.11    1.27 
   1   9   0   28.98    1.20 
  -1  -9   0   27.23    1.32 
  -1  -9   0   27.76    1.25 
   1  -9   0   27.62    1.28 
  -1   9  -1    6.41    0.39 
   1   9   1    6.15    0.38 
   1   9   1    6.19    0.47 
  -1   9  -1    6.30    0.41 
   1   9   1    6.84    0.36 
   1   9   1    6.47    0.33 
  -1   9  -1    6.35    0.50 
  -1   9  -1    7.02    0.44 
   1   9   1    6.37    0.36 
   1   9   1    6.90    0.50 
   1  -9   1    6.27    0.35 
  -1  -9  -1    6.19    0.42 
   1  -9   1    6.35    0.32 
   1  -9   1    6.56    0.39 
   1   9   2   25.63    1.29 
   1   9   2   24.81    1.11 
   1   9   2   25.04    1.10 
  -1   9  -2   23.99    1.31 
  -1   9  -2   24.49    1.20 
   1   9   2   25.16    1.15 
  -1   9  -2   24.21    1.18 
  -1   9  -2   26.07    1.24 
   1  -9   2   24.90    1.10 
   1  -9   2   24.28    1.15 
  -1  -9  -2   23.93    1.20 
   1  -9   2   24.63    1.17 
  -1   9  -3    2.25    0.42 
   1   9   3    2.61    0.22 
  -1   9  -3    2.17    0.34 
   1   9   3    2.24    0.15 
   1   9   3    2.43    0.21 
   1   9   3    1.77    0.29 
   1   9   3    2.60    0.14 
  -1   9  -3    2.71    0.33 
   1  -9   3    2.33    0.28 
   1  -9   3    2.22    0.20 
   1  -9   3    2.43    0.14 
   1   9   4    0.72    0.15 
   1   9   4    0.81    0.17 
   1   9   4    0.59    0.07 
   1   9   4    0.50    0.15 
  -1   9  -4    0.62    0.17 
  -1   9  -4    0.78    0.21 
   1   9   4    0.70    0.06 
  -1   9  -4    0.46    0.14 
   1  -9   4    0.84    0.19 
   1  -9   4    0.62    0.08 
   1  -9   4    0.48    0.11 
   1   9   5   11.84    0.71 
  -1   9  -5   12.55    0.77 
   1   9   5   11.69    0.69 
  -1   9  -5   10.82    0.71 
   1   9   5   12.75    0.69 
   1   9   5   11.37    0.64 
  -1   9  -5    9.96    0.73 
   1  -9   5   11.42    0.71 
   1  -9   5   10.37    0.54 
   1   9   6    3.96    0.33 
   1   9   6    4.25    0.37 
   1   9   6    3.41    0.36 
  -1   9  -6    3.53    0.45 
  -1   9  -6    4.20    0.50 
   1   9   6    4.08    0.43 
  -1   9  -6    4.34    0.49 
   1  -9   6    4.83    0.42 
   1  -9   6    3.46    0.24 
  -1   9  -7   11.73    0.79 
  -1   9  -7   11.52    0.81 
   1   9   7   11.37    0.64 
   1   9   7   11.15    0.73 
   1   9   7   11.15    0.69 
  -1   9  -7   11.92    0.81 
   1  -9   7   10.97    0.76 
   1  -9   7   10.97    0.59 
   1   9   8    6.22    0.34 
  -1   9  -8    6.83    0.56 
  -1   9  -8    5.41    0.64 
   1   9   8    6.09    0.37 
   1   9   8    6.23    0.40 
   1   9   8    6.55    0.54 
   1   9   8    5.90    0.45 
   1   9   8    6.51    0.49 
  -1   9  -8    7.10    0.78 
   1  -9   8    6.47    0.56 
  -1   9  -9    1.93    0.37 
   1   9   9    1.89    0.33 
   1   9   9    1.70    0.30 
  -1   9  -9    1.62    0.35 
   1   9   9    2.36    0.23 
   1   9   9    2.00    0.18 
   1   9   9    2.44    0.29 
   1   9   9    1.78    0.16 
  -1   9  -9    1.97    0.35 
   1  -9   9    1.89    0.36 
   1   9  10    0.05    0.05 
  -1   9 -10    0.35    0.19 
   1   9  10    0.04    0.12 
  -1   9 -10   -0.01    0.11 
   1   9  10    0.07    0.06 
   1   9  10    0.08    0.10 
   1   9  10    0.01    0.04 
  -1   9 -10    0.18    0.13 
   1  -9  10    0.12    0.14 
   1   9  11    0.26    0.09 
  -1   9 -11    0.23    0.19 
  -1   9 -11    0.32    0.16 
   1   9  11    0.48    0.08 
   1   9  11    0.37    0.16 
  -1   9 -11    0.57    0.26 
   1   9  11    0.13    0.15 
   1  -9  11    0.10    0.12 
  -1   9 -12    6.45    0.53 
   1   9  12    5.80    0.64 
   1   9  12    5.56    0.71 
  -1   9 -12    5.81    0.76 
   1  -9  12    4.83    0.67 
   1  10 -11    0.17    0.16 
  -1  10  11    0.07    0.09 
   1  10 -11    0.07    0.13 
  -1  10  11   -0.06    0.10 
  -1  10  11    0.09    0.07 
   1  10 -11    0.25    0.18 
  -1 -10  11    0.03    0.13 
   1  10 -10    1.36    0.36 
  -1  10  10    1.23    0.25 
   1  10 -10    1.39    0.35 
  -1  10  10    1.69    0.23 
   1  10 -10    1.30    0.31 
  -1  10  10    1.32    0.15 
  -1  10  10    1.53    0.21 
  -1 -10  10    1.20    0.31 
   1  10  -9    1.47    0.36 
  -1  10   9    1.46    0.22 
  -1  10   9    1.43    0.30 
   1  10  -9    1.59    0.36 
   1  10  -9    1.24    0.30 
  -1  10   9    1.35    0.25 
  -1  10   9    1.31    0.24 
  -1 -10   9    1.29    0.30 
  -1  10   8    6.31    0.52 
  -1  10   8    6.77    0.46 
  -1  10   8    5.98    0.44 
   1  10  -8    6.40    0.57 
   1  10  -8    5.13    0.62 
  -1  10   8    5.67    0.46 
   1  10  -8    6.05    0.68 
  -1  10   7    3.53    0.29 
  -1  10   7    3.11    0.36 
  -1  10   7    3.62    0.41 
  -1  10   7    4.01    0.43 
   1  10  -7    3.25    0.46 
   1  10  -7    3.32    0.48 
   1  10  -7    2.15    0.37 
  -1 -10   7    3.44    0.43 
  -1  10   6    8.54    0.63 
  -1  10   6    8.16    0.59 
   1  10  -6    7.40    0.60 
   1  10  -6    9.33    0.67 
   1  10  -6    8.45    0.65 
  -1  10   6    8.38    0.58 
  -1  10   6    8.13    0.54 
  -1 -10   6    8.16    0.45 
  -1 -10   6    9.10    0.63 
  -1  10   5    4.78    0.36 
  -1  10   5    5.02    0.44 
   1  10  -5    4.43    0.49 
  -1  10   5    5.60    0.44 
  -1  10   5    4.74    0.32 
   1  10  -5    5.07    0.57 
   1  10  -5    5.13    0.44 
  -1 -10   5    4.61    0.41 
  -1 -10   5    4.32    0.28 
   1  10  -4    8.75    0.59 
  -1  10   4    7.80    0.60 
  -1  10   4    9.23    0.45 
   1  10  -4   10.13    0.63 
  -1  10   4    8.73    0.50 
  -1  10   4    8.84    0.43 
  -1  10   4    8.96    0.48 
  -1  10   4    8.89    0.62 
   1  10  -4    9.87    0.68 
  -1 -10   4    8.03    0.47 
  -1 -10   4    8.75    0.57 
  -1 -10   4    7.91    0.44 
  -1  10   3   16.96    0.75 
  -1  10   3   14.95    0.75 
   1  10  -3   16.48    0.90 
  -1  10   3   15.74    0.95 
   1  10  -3   15.73    0.97 
   1  10  -3   16.32    0.88 
  -1  10   3   16.16    0.77 
  -1  10   3   15.90    0.75 
  -1 -10   3   15.87    0.77 
  -1 -10   3   15.44    0.74 
  -1 -10   3   16.57    0.86 
  -1  10   2   40.17    1.83 
  -1  10   2   42.11    1.82 
  -1  10   2   42.66    1.83 
  -1  10   2   43.87    2.05 
  -1  10   2   41.50    1.75 
   1  10  -2   42.24    1.92 
   1  10  -2   40.16    1.89 
   1  10  -2   40.20    2.03 
  -1 -10   2   40.65    1.79 
  -1 -10   2   42.47    1.86 
  -1 -10   2   41.35    1.80 
  -1  10   1    0.39    0.10 
   1  10  -1    0.45    0.11 
   1  10  -1    0.39    0.07 
  -1  10   1    0.44    0.10 
  -1  10   1    0.50    0.11 
   1  10  -1    0.45    0.12 
  -1  10   1    0.40    0.16 
   1  10  -1    0.28    0.10 
   1  10  -1    0.29    0.14 
  -1 -10   1    0.49    0.09 
  -1 -10   1    0.23    0.10 
   1 -10  -1    0.26    0.09 
  -1 -10   1    0.59    0.08 
  -1  10   0    1.37    0.19 
   1  10   0    1.32    0.25 
   1  10   0    1.39    0.18 
   1  10   0    1.32    0.18 
   1  10   0    1.21    0.18 
   1  10   0    1.33    0.10 
  -1  10   0    1.64    0.22 
  -1  10   0    1.84    0.31 
  -1  10   0    1.18    0.17 
  -1 -10   0    1.60    0.22 
  -1 -10   0    1.29    0.15 
  -1  10  -1   26.78    1.37 
   1  10   1   22.34    1.29 
  -1  10  -1   24.28    1.22 
  -1  10  -1   25.70    1.19 
   1  10   1   24.80    1.14 
  -1  10  -1   24.63    1.20 
   1  10   1   24.83    1.19 
   1  10   1   25.01    1.08 
   1  10   1   25.39    1.14 
  -1 -10  -1   24.11    1.22 
   1 -10   1   24.19    1.09 
   1 -10   1   24.86    1.06 
   1 -10   1   24.75    1.17 
   1  10   2    1.83    0.18 
  -1  10  -2    1.44    0.24 
   1  10   2    2.05    0.31 
   1  10   2    1.61    0.14 
  -1  10  -2    1.03    0.25 
   1  10   2    1.63    0.15 
  -1  10  -2    1.86    0.27 
   1  10   2    1.85    0.24 
  -1 -10  -2    1.83    0.26 
   1 -10   2    1.41    0.15 
   1 -10   2    1.86    0.21 
   1 -10   2    1.89    0.22 
  -1  10  -3    3.12    0.34 
   1  10   3    2.70    0.21 
   1  10   3    2.40    0.17 
   1  10   3    2.37    0.21 
  -1  10  -3    2.85    0.35 
   1  10   3    1.65    0.29 
  -1  10  -3    2.43    0.37 
   1 -10   3    2.84    0.31 
   1 -10   3    2.31    0.19 
  -1  10  -4    2.26    0.34 
   1  10   4    2.15    0.33 
  -1  10  -4    2.44    0.37 
   1  10   4    2.46    0.15 
  -1  10  -4    2.71    0.35 
   1  10   4    2.69    0.27 
   1  10   4    2.46    0.22 
   1  10   4    2.25    0.14 
   1 -10   4    2.28    0.30 
  -1  10  -5    0.80    0.22 
   1  10   5    0.68    0.18 
   1  10   5    0.85    0.17 
   1  10   5    0.85    0.17 
   1  10   5    0.87    0.20 
  -1  10  -5    0.88    0.24 
  -1  10  -5    0.33    0.14 
   1 -10   5    0.32    0.13 
   1 -10   5    0.60    0.09 
   1  10   6   13.80    0.81 
   1  10   6   13.79    0.78 
  -1  10  -6   15.20    0.95 
  -1  10  -6   13.05    0.88 
  -1  10  -6   14.49    0.93 
   1  10   6   14.41    0.82 
   1  10   6   15.54    0.87 
   1 -10   6   13.44    0.67 
   1 -10   6   14.10    0.87 
   1  10   7    2.57    0.34 
   1  10   7    2.75    0.33 
  -1  10  -7    1.71    0.33 
  -1  10  -7    1.49    0.32 
  -1  10  -7    2.41    0.41 
   1  10   7    2.66    0.36 
   1  10   7    2.50    0.31 
   1 -10   7    2.17    0.19 
   1 -10   7    2.83    0.41 
   1  10   8   15.67    0.89 
   1  10   8   14.83    0.88 
  -1  10  -8   14.56    0.98 
   1  10   8   14.26    0.93 
   1  10   8   16.50    0.86 
  -1  10  -8   15.41    1.04 
   1  10   9    0.47    0.15 
  -1  10  -9    0.81    0.25 
   1  10   9    0.67    0.10 
   1  10   9    0.86    0.12 
  -1  10  -9    0.45    0.20 
   1  10   9    0.76    0.20 
   1  10   9    0.60    0.21 
  -1  10  -9    0.83    0.28 
   1 -10   9    0.82    0.25 
  -1  10 -10   -0.09    0.09 
   1  10  10    0.05    0.04 
  -1  10 -10    0.06    0.13 
   1  10  10   -0.01    0.08 
   1  10  10    0.11    0.13 
   1  10  10    0.11    0.08 
  -1  10 -10   -0.02    0.12 
   1  10  10    0.05    0.06 
   1 -10  10    0.01    0.14 
   1  10  11    0.20    0.07 
  -1  10 -11    0.27    0.16 
  -1  10 -11    0.05    0.15 
   1  10  11    0.16    0.15 
   1  10  11    0.00    0.12 
  -1  10 -11    0.42    0.23 
   1 -10  11    0.01    0.14 
  -1  11  11    0.09    0.13 
  -1  11  11   -0.04    0.05 
   1  11 -11   -0.05    0.09 
   1  11 -11    0.06    0.11 
  -1 -11  11    0.10    0.15 
   1  11 -10    8.23    0.89 
  -1  11  10    7.10    0.54 
   1  11 -10    6.34    0.80 
  -1  11  10    7.68    0.53 
  -1  11  10    8.49    0.67 
   1  11 -10    7.98    0.69 
  -1  11  10    8.38    0.52 
  -1 -11  10    9.57    0.76 
  -1  11   9    1.54    0.27 
  -1  11   9    1.31    0.22 
   1  11  -9    2.17    0.43 
   1  11  -9    1.52    0.38 
  -1  11   9    0.91    0.24 
   1  11  -9    1.82    0.41 
  -1  11   9    1.63    0.25 
  -1 -11   9    0.82    0.25 
   1  11  -8    6.97    0.62 
   1  11  -8    5.62    0.67 
  -1  11   8    5.63    0.50 
  -1  11   8    6.72    0.52 
  -1  11   8    5.87    0.47 
   1  11  -8    6.76    0.63 
  -1  11   8    7.51    0.47 
  -1 -11   8    6.26    0.66 
   1  11  -7    0.04    0.12 
   1  11  -7   -0.02    0.10 
   1  11  -7   -0.19    0.12 
  -1  11   7   -0.05    0.06 
  -1  11   7   -0.01    0.05 
  -1  11   7   -0.01    0.07 
  -1  11   7   -0.01    0.09 
  -1 -11   7    0.09    0.10 
  -1  11   6    1.92    0.33 
   1  11  -6    1.60    0.32 
  -1  11   6    2.04    0.32 
   1  11  -6    1.86    0.35 
  -1  11   6    1.91    0.23 
   1  11  -6    1.39    0.31 
  -1  11   6    1.96    0.28 
  -1 -11   6    2.04    0.34 
  -1 -11   6    1.55    0.21 
   1  11  -5    1.27    0.27 
   1  11  -5    0.88    0.22 
  -1  11   5    0.55    0.17 
  -1  11   5    0.85    0.17 
  -1  11   5    1.06    0.25 
   1  11  -5    0.88    0.26 
  -1  11   5    0.80    0.10 
  -1  11   5    0.58    0.14 
  -1 -11   5    1.03    0.23 
  -1 -11   5    0.71    0.12 
  -1  11   4    0.08    0.05 
  -1  11   4    0.07    0.11 
  -1  11   4    0.22    0.07 
   1  11  -4    0.21    0.14 
   1  11  -4    0.15    0.12 
  -1  11   4    0.11    0.11 
  -1  11   4    0.20    0.06 
   1  11  -4    0.25    0.13 
  -1  11   4    0.10    0.06 
  -1 -11   4    0.03    0.08 
  -1 -11   4    0.09    0.05 
  -1  11   3    0.02    0.03 
   1  11  -3    0.09    0.11 
  -1  11   3    0.15    0.12 
   1  11  -3   -0.08    0.06 
  -1  11   3    0.09    0.05 
  -1  11   3    0.05    0.05 
  -1  11   3    0.05    0.05 
   1  11  -3   -0.01    0.06 
  -1 -11   3    0.06    0.04 
  -1 -11   3   -0.01    0.04 
  -1 -11   3    0.03    0.07 
  -1  11   2    8.14    0.49 
   1  11  -2    9.13    0.68 
   1  11  -2    8.31    0.56 
  -1  11   2    9.31    0.39 
   1  11  -2    8.22    0.55 
  -1  11   2    9.53    0.49 
  -1  11   2    8.90    0.67 
  -1  11   2    8.81    0.50 
  -1 -11   2    8.26    0.44 
  -1 -11   2    8.51    0.50 
  -1 -11   2    9.25    0.50 
   1  11  -1    1.05    0.25 
  -1  11   1    1.54    0.20 
   1  11  -1    1.22    0.20 
  -1  11   1    1.60    0.20 
  -1  11   1    1.32    0.27 
   1  11  -1    0.98    0.18 
  -1  11   1    1.60    0.21 
   1 -11  -1    1.42    0.22 
  -1  11   0   12.66    0.72 
   1  11   0   12.91    0.58 
   1  11   0   14.40    0.88 
   1  11   0   12.10    0.67 
  -1  11   0   12.69    0.70 
  -1  11   0   12.14    0.72 
   1  11   0   13.53    0.70 
  -1  11   0   14.10    0.88 
   1  11   0   12.64    0.69 
   1 -11   0   11.84    0.69 
   1  11   1    0.06    0.04 
  -1  11  -1    0.06    0.07 
  -1  11  -1    0.03    0.08 
   1  11   1    0.07    0.09 
   1  11   1    0.07    0.06 
  -1  11  -1    0.16    0.14 
   1  11   1   -0.05    0.04 
   1  11   1    0.00    0.05 
   1 -11   1    0.03    0.06 
   1  11   2    6.72    0.39 
   1  11   2    6.76    0.39 
   1  11   2    7.33    0.43 
  -1  11  -2    6.91    0.47 
  -1  11  -2    5.96    0.56 
   1  11   2    7.14    0.57 
   1  11   2    7.33    0.36 
  -1  11  -2    6.03    0.49 
   1 -11   2    6.85    0.36 
   1 -11   2    6.41    0.40 
  -1  11  -3    0.72    0.19 
  -1  11  -3    0.93    0.19 
   1  11   3    0.79    0.11 
  -1  11  -3    0.67    0.21 
   1  11   3    0.69    0.21 
   1  11   3    0.75    0.11 
   1  11   3    0.69    0.12 
   1  11   3    0.57    0.13 
   1 -11   3    0.69    0.11 
   1 -11   3    0.83    0.16 
   1  11   4   20.46    1.16 
   1  11   4   20.88    0.99 
  -1  11  -4   19.69    1.15 
   1  11   4   19.82    1.00 
   1  11   4   20.88    0.90 
   1  11   4   19.59    0.90 
  -1  11  -4   20.99    1.12 
  -1  11  -4   19.76    1.21 
   1 -11   4   20.50    0.88 
   1 -11   4   19.23    1.06 
   1  11   5    2.71    0.38 
   1  11   5    2.59    0.15 
  -1  11  -5    3.29    0.46 
   1  11   5    2.76    0.37 
   1  11   5    2.55    0.16 
  -1  11  -5    2.82    0.39 
   1  11   5    2.66    0.29 
   1  11   5    2.65    0.43 
  -1  11  -5    2.53    0.39 
   1 -11   5    2.73    0.35 
   1 -11   5    2.86    0.18 
   1  11   6    0.54    0.16 
  -1  11  -6    1.03    0.27 
   1  11   6    0.74    0.19 
  -1  11  -6    0.23    0.15 
   1  11   6    0.77    0.17 
   1  11   6    0.76    0.20 
  -1  11  -6    0.29    0.16 
   1 -11   6    0.55    0.18 
   1 -11   6    0.52    0.09 
   1  11   7   -0.06    0.05 
   1  11   7    0.01    0.10 
   1  11   7    0.05    0.07 
   1  11   7    0.01    0.07 
  -1  11  -7   -0.17    0.06 
  -1  11  -7    0.08    0.12 
  -1  11  -7   -0.07    0.09 
   1 -11   7    0.10    0.07 
   1 -11   7    0.17    0.13 
  -1  11  -8    2.01    0.40 
  -1  11  -8    3.30    0.49 
   1  11   8    2.97    0.33 
   1  11   8    2.76    0.39 
   1  11   8    3.32    0.41 
  -1  11  -8    3.07    0.50 
   1  11   8    3.61    0.40 
   1 -11   8    2.31    0.39 
  -1  11  -9    1.78    0.36 
   1  11   9    1.60    0.22 
  -1  11  -9    1.24    0.34 
   1  11   9    1.51    0.27 
   1  11   9    1.81    0.30 
  -1  11  -9    1.34    0.34 
   1  11   9    1.66    0.33 
   1 -11   9    1.77    0.36 
   1  11  10    1.38    0.27 
  -1  11 -10    1.55    0.39 
  -1  11 -10    1.63    0.41 
  -1  11 -10    1.29    0.32 
   1  11  10    1.50    0.32 
   1  11  10    1.47    0.25 
   1  11  10    1.57    0.20 
   1 -11  10    1.70    0.36 
   1 -11  10    1.79    0.33 
  -1  11 -11    2.73    0.53 
   1  11  11    4.38    0.51 
   1  11  11    4.06    0.55 
  -1  11 -11    3.70    0.53 
   1 -11  11    4.01    0.53 
   1 -11  11    2.87    0.50 
  -1  12  10    0.71    0.19 
  -1  12  10    0.83    0.19 
  -1  12  10    0.61    0.21 
   1  12 -10    0.51    0.25 
  -1  12  10    0.85    0.18 
   1  12 -10    1.44    0.57 
   1  12 -10    0.77    0.26 
  -1 -12  10    0.97    0.30 
  -1  12   9    0.10    0.11 
  -1  12   9    0.08    0.08 
   1  12  -9   -0.06    0.13 
  -1  12   9    0.01    0.08 
  -1  12   9    0.00    0.07 
   1  12  -9    0.12    0.17 
   1  12  -9    0.03    0.14 
  -1 -12   9    0.07    0.13 
  -1  12   8    1.84    0.31 
   1  12  -8    1.96    0.40 
  -1  12   8    1.32    0.25 
   1  12  -8    1.01    0.30 
  -1  12   8    1.79    0.25 
  -1  12   8    1.60    0.31 
   1  12  -8    1.52    0.34 
  -1 -12   8    1.37    0.30 
  -1  12   7    2.76    0.34 
  -1  12   7    1.93    0.34 
   1  12  -7    2.43    0.42 
  -1  12   7    1.79    0.30 
   1  12  -7    2.06    0.39 
   1  12  -7    1.81    0.39 
  -1  12   7    1.95    0.25 
  -1 -12   7    1.70    0.21 
  -1  12   6    7.95    0.48 
   1  12  -6    7.60    0.65 
  -1  12   6    7.28    0.59 
   1  12  -6    6.54    0.73 
  -1  12   6   10.39    0.70 
  -1  12   6    8.66    0.57 
  -1 -12   6    6.37    0.52 
  -1 -12   6    8.47    0.62 
  -1  12   5    0.06    0.05 
  -1  12   5   -0.03    0.08 
   1  12  -5    0.08    0.11 
   1  12  -5   -0.03    0.07 
  -1  12   5   -0.02    0.03 
  -1  12   5    0.00    0.05 
  -1  12   5    0.08    0.10 
  -1  12   5    0.01    0.05 
   1  12  -5    0.04    0.09 
  -1 -12   5    0.03    0.04 
  -1 -12   5    0.06    0.09 
   1  12  -4    3.68    0.45 
  -1  12   4    3.50    0.24 
   1  12  -4    3.78    0.52 
  -1  12   4    3.82    0.48 
  -1  12   4    3.81    0.25 
  -1  12   4    3.37    0.46 
  -1  12   4    3.26    0.26 
   1  12  -4    3.38    0.42 
  -1  12   4    3.92    0.26 
  -1 -12   4    3.78    0.25 
  -1 -12   4    3.98    0.35 
  -1  12   3    0.35    0.06 
  -1  12   3    0.41    0.11 
   1  12  -3    0.23    0.12 
   1  12  -3    0.26    0.14 
  -1  12   3    0.40    0.18 
  -1  12   3    0.49    0.11 
   1  12  -3    0.23    0.12 
  -1  12   3    0.34    0.09 
  -1 -12   3    0.30    0.07 
  -1 -12   3    0.24    0.09 
  -1 -12   3    0.28    0.07 
  -1  12   2    8.45    0.52 
   1  12  -2    9.47    0.72 
  -1  12   2    8.13    0.50 
  -1  12   2   10.74    0.74 
  -1  12   2    9.18    0.51 
   1  12  -2    8.82    0.58 
   1  12  -2    8.62    0.59 
  -1 -12   2    8.65    0.44 
  -1 -12   2    8.70    0.44 
  -1 -12   2    8.89    0.47 
   1  12  -1    0.10    0.09 
  -1  12   1    0.03    0.06 
  -1  12   1    0.00    0.07 
   1  12  -1    0.02    0.11 
  -1  12   1    0.10    0.13 
   1  12  -1    0.13    0.09 
  -1  12   0   10.06    0.58 
   1  12   0   10.78    0.61 
  -1  12   0   11.05    0.78 
   1  12   0    9.88    0.59 
  -1  12   0    9.50    0.62 
   1  12   0    9.87    0.75 
   1  12   0   10.00    0.47 
   1  12   1    0.03    0.06 
   1  12   1   -0.02    0.02 
   1  12   1    0.02    0.11 
  -1  12  -1    0.02    0.07 
  -1  12  -1   -0.02    0.06 
  -1  12  -1    0.17    0.14 
   1  12   1   -0.06    0.04 
   1  12   2    0.09    0.06 
   1  12   2    0.08    0.06 
   1  12   2    0.04    0.12 
   1  12   2    0.07    0.07 
   1  12   2    0.12    0.05 
  -1  12  -2    0.08    0.09 
  -1  12  -2   -0.05    0.07 
  -1  12  -2    0.11    0.08 
   1 -12   2    0.08    0.04 
   1 -12   2    0.09    0.05 
  -1  12  -3    0.25    0.13 
   1  12   3    0.03    0.04 
   1  12   3    0.06    0.05 
  -1  12  -3    0.15    0.10 
   1  12   3    0.11    0.05 
   1  12   3    0.15    0.14 
  -1  12  -3    0.04    0.11 
   1  12   3    0.04    0.07 
   1 -12   3    0.14    0.06 
   1 -12   3    0.08    0.07 
  -1  12  -4   19.32    1.14 
   1  12   4   18.81    0.88 
   1  12   4   19.17    0.89 
  -1  12  -4   18.10    1.19 
   1  12   4   19.14    0.93 
   1  12   4   20.02    0.98 
   1  12   4   19.02    1.15 
  -1  12  -4   20.22    1.11 
   1 -12   4   20.05    1.03 
  -1  12  -5    0.26    0.16 
   1  12   5   -0.07    0.06 
   1  12   5    0.02    0.04 
   1  12   5   -0.02    0.05 
   1  12   5   -0.12    0.05 
   1  12   5    0.01    0.03 
  -1  12  -5    0.05    0.10 
   1 -12   5    0.13    0.10 
   1 -12   5    0.05    0.04 
   1  12   6   12.79    0.87 
  -1  12  -6   14.75    1.00 
  -1  12  -6   12.83    0.93 
  -1  12  -6   12.78    0.89 
   1  12   6   12.19    0.82 
   1  12   6   13.48    0.77 
   1  12   6   13.84    0.75 
   1 -12   6   13.58    0.70 
   1 -12   6   13.14    0.63 
   1 -12   6   14.36    0.87 
  -1  12  -7    1.09    0.31 
   1  12   7    1.24    0.27 
  -1  12  -7    1.22    0.32 
   1  12   7    1.41    0.23 
  -1  12  -7    1.17    0.31 
   1  12   7    0.84    0.21 
   1  12   7    1.56    0.27 
   1 -12   7    0.99    0.14 
   1 -12   7    1.09    0.19 
  -1  12  -8    0.25    0.20 
   1  12   8    0.11    0.11 
   1  12   8    0.02    0.07 
   1  12   8    0.02    0.06 
  -1  12  -8    0.12    0.14 
   1  12   8    0.03    0.10 
  -1  12  -8    0.01    0.10 
   1 -12   8    0.16    0.10 
   1 -12   8    0.05    0.10 
   1  12   9   -0.01    0.11 
  -1  12  -9    0.13    0.18 
   1  12   9   -0.09    0.06 
  -1  12  -9    0.14    0.14 
   1  12   9    0.04    0.07 
  -1  12  -9    0.03    0.13 
   1 -12   9    0.09    0.11 
   1 -12   9    0.16    0.16 
  -1  12 -10    7.31    1.27 
  -1  12 -10    6.20    0.73 
   1  12  10    5.92    0.50 
   1  12  10    6.86    0.42 
  -1  12 -10    5.12    0.72 
   1  12  10    6.39    0.68 
   1  12  10    6.24    0.50 
   1 -12  10    6.14    0.53 
   1 -12  10    5.00    0.65 
  -1  13   9    0.50    0.18 
   1  13  -9    0.35    0.20 
   1  13  -9    0.35    0.24 
  -1  13   9    0.49    0.18 
   1  13  -9    0.61    0.25 
  -1  13   9    0.69    0.19 
  -1  13   9    0.58    0.16 
  -1 -13   9    0.24    0.16 
  -1  13   8    0.37    0.17 
   1  13  -8    1.06    0.31 
  -1  13   8    0.49    0.16 
   1  13  -8    0.90    0.28 
  -1  13   8    0.90    0.22 
  -1  13   8    0.81    0.16 
  -1 -13   8    1.04    0.28 
  -1  13   7    0.90    0.20 
  -1  13   7    0.90    0.25 
  -1  13   7    0.99    0.17 
   1  13  -7    0.48    0.23 
   1  13  -7    1.09    0.32 
   1  13  -7    0.75    0.24 
  -1  13   7    0.42    0.16 
  -1 -13   7    0.72    0.22 
   1  13  -6    8.53    0.76 
  -1  13   6    8.31    0.66 
  -1  13   6    8.15    0.68 
   1  13  -6    8.86    0.71 
   1  13  -6    9.46    0.75 
  -1  13   6    9.09    0.52 
  -1 -13   6    8.90    0.65 
  -1  13   5    0.53    0.21 
  -1  13   5    0.40    0.09 
  -1  13   5    0.51    0.11 
  -1  13   5    0.60    0.21 
   1  13  -5    0.56    0.22 
  -1  13   5    0.65    0.10 
   1  13  -5    0.65    0.24 
   1  13  -5    0.37    0.19 
  -1  13   5    0.54    0.13 
  -1 -13   5    0.34    0.14 
  -1 -13   5    0.47    0.10 
  -1  13   4    0.09    0.06 
  -1  13   4    0.03    0.04 
   1  13  -4    0.04    0.10 
  -1  13   4    0.05    0.05 
  -1  13   4    0.04    0.04 
   1  13  -4    0.08    0.12 
  -1  13   4   -0.07    0.06 
   1  13  -4    0.19    0.16 
  -1  13   4    0.09    0.11 
  -1  13   4    0.03    0.06 
  -1 -13   4    0.11    0.08 
  -1 -13   4    0.18    0.06 
  -1 -13   4    0.13    0.10 
  -1  13   3    1.51    0.21 
  -1  13   3    1.43    0.33 
  -1  13   3    1.53    0.20 
   1  13  -3    1.61    0.28 
   1  13  -3    1.03    0.29 
  -1  13   3    1.97    0.22 
   1  13  -3    1.90    0.33 
  -1 -13   3    1.52    0.16 
  -1 -13   3    1.26    0.19 
  -1  13   2    3.35    0.48 
   1  13  -2    3.25    0.38 
  -1  13   2    2.76    0.25 
   1  13  -2    3.52    0.42 
   1  13  -2    3.56    0.52 
  -1  13   2    3.00    0.33 
   1  13  -1   -0.17    0.11 
  -1  13   1    0.13    0.09 
  -1  13   1   -0.06    0.05 
  -1  13   1   -0.12    0.08 
   1  13  -1   -0.04    0.05 
   1  13  -1    0.06    0.08 
   1  13   0    6.70    0.46 
  -1  13   0    5.16    0.45 
  -1  13   0    6.16    0.43 
   1  13   0    6.46    0.44 
  -1  13  -1   -0.09    0.07 
   1  13   1    0.13    0.13 
   1  13   1    0.05    0.08 
  -1  13  -1    0.05    0.08 
   1  13   1    0.01    0.05 
  -1  13  -1    0.03    0.08 
   1  13   2    4.99    0.62 
   1  13   2    6.13    0.31 
  -1  13  -2    5.96    0.46 
   1  13   2    5.82    0.40 
  -1  13  -2    5.25    0.65 
   1  13   2    6.50    0.42 
  -1  13  -2    6.26    0.52 
   1  13   3    1.03    0.18 
   1  13   3    0.59    0.13 
   1  13   3    0.49    0.19 
  -1  13  -3    0.80    0.22 
   1  13   3    0.73    0.13 
  -1  13  -3    0.41    0.20 
  -1  13  -3    0.71    0.20 
   1  13   3    0.86    0.11 
   1 -13   3    0.79    0.14 
   1 -13   3    0.73    0.11 
  -1  13  -4   16.74    1.03 
   1  13   4   15.28    0.76 
   1  13   4   13.47    0.79 
   1  13   4   14.92    1.01 
  -1  13  -4   15.69    1.08 
   1  13   4   15.48    0.76 
  -1  13  -4   15.62    0.95 
   1  13   4   17.30    0.84 
   1 -13   4   16.22    0.85 
   1 -13   4   15.61    0.86 
  -1  13  -5    1.25    0.28 
   1  13   5    1.49    0.32 
  -1  13  -5    0.80    0.26 
   1  13   5    1.11    0.14 
   1  13   5    1.10    0.12 
  -1  13  -5    0.77    0.24 
   1  13   5    1.16    0.27 
   1  13   5    1.04    0.19 
   1 -13   5    1.08    0.22 
  -1  13  -6    0.17    0.13 
   1  13   6   -0.02    0.06 
  -1  13  -6    0.01    0.09 
  -1  13  -6    0.22    0.17 
   1  13   6    0.06    0.11 
   1  13   6    0.15    0.09 
   1  13   6    0.30    0.14 
   1  13   6    0.20    0.06 
   1 -13   6    0.10    0.11 
   1 -13   6    0.14    0.05 
   1  13   7    1.20    0.28 
   1  13   7    1.46    0.23 
  -1  13  -7    1.46    0.36 
   1  13   7    0.91    0.21 
   1  13   7    1.46    0.27 
  -1  13  -7    1.66    0.38 
  -1  13  -7    1.12    0.30 
   1 -13   7    0.70    0.21 
   1 -13   7    1.28    0.18 
   1  13   8    0.91    0.26 
   1  13   8    1.33    0.27 
  -1  13  -8    1.39    0.38 
   1  13   8    0.53    0.17 
  -1  13  -8    0.92    0.31 
   1  13   8    0.69    0.18 
  -1  13  -8    0.49    0.22 
   1 -13   8    1.32    0.31 
   1 -13   8    1.11    0.21 
   1  13   9    0.46    0.16 
  -1  13  -9    0.31    0.21 
  -1  13  -9    0.84    0.29 
  -1  13  -9    0.07    0.20 
   1  13   9    0.16    0.11 
   1  13   9    0.10    0.12 
   1  13   9    0.16    0.12 
   1 -13   9    0.51    0.20 
   1 -13   9    0.35    0.14 
  -1  14   8    0.04    0.08 
   1  14  -8    0.12    0.24 
  -1  14   8   -0.06    0.07 
  -1  14   8    0.00    0.06 
   1  14  -8    0.27    0.21 
   1  14  -8    0.31    0.21 
  -1  14   8    0.07    0.11 
  -1 -14   8    0.02    0.10 
  -1  14   7    1.79    0.23 
  -1  14   7    2.02    0.38 
   1  14  -7    1.80    0.39 
  -1  14   7    1.77    0.32 
   1  14  -7    1.85    0.41 
   1  14  -7    1.73    0.38 
  -1  14   7    1.98    0.26 
  -1 -14   7    1.68    0.32 
  -1  14   6   12.94    0.70 
  -1  14   6   14.10    0.83 
  -1  14   6   13.22    0.95 
  -1  14   6   14.24    0.73 
   1  14  -6   14.20    1.01 
   1  14  -6   12.78    0.94 
  -1  14   6   13.12    0.91 
   1  14  -6   13.85    1.04 
  -1 -14   6   12.99    0.85 
   1  14  -5    0.83    0.27 
  -1  14   5    0.89    0.12 
   1  14  -5    1.19    0.30 
  -1  14   5    1.00    0.17 
  -1  14   5    0.84    0.27 
  -1  14   5    0.66    0.13 
   1  14  -5    0.72    0.23 
  -1  14   5    0.48    0.21 
  -1 -14   5    0.93    0.20 
  -1  14   4    1.45    0.20 
  -1  14   4    1.06    0.29 
  -1  14   4    1.35    0.33 
   1  14  -4    1.18    0.33 
   1  14  -4    1.47    0.32 
  -1  14   4    1.32    0.20 
   1  14  -4    1.00    0.26 
  -1 -14   4    1.17    0.20 
   1  14  -3    0.55    0.24 
  -1  14   3    0.68    0.15 
   1  14  -3    0.83    0.22 
  -1  14   3    0.54    0.24 
  -1  14   3    0.95    0.17 
  -1  14   3    0.91    0.30 
   1  14  -3    0.94    0.23 
  -1 -14   3    1.21    0.15 
  -1 -14   3    0.88    0.11 
  -1  14   2    9.23    0.60 
  -1  14   2    9.81    0.80 
   1  14  -2    9.67    0.81 
   1  14  -2    9.83    0.66 
  -1  14   2    9.78    0.58 
   1  14  -2    9.87    0.70 
  -1  14   1    0.10    0.10 
   1  14  -1   -0.03    0.13 
  -1  14   1   -0.01    0.09 
  -1  14   1    0.04    0.06 
   1  14  -1   -0.02    0.07 
   1  14  -1    0.02    0.08 
   1  14   0    0.67    0.24 
  -1  14   0    0.48    0.14 
  -1  14   0    0.50    0.16 
   1  14   0    0.15    0.10 
  -1  14   0    0.28    0.18 
   1  14   0    0.35    0.15 
  -1  14  -1    0.30    0.19 
  -1  14  -1    0.55    0.16 
  -1  14  -1    0.58    0.19 
   1  14   1    0.27    0.16 
   1  14   1    0.50    0.15 
   1  14   1    0.53    0.15 
  -1  14  -2   -0.03    0.06 
  -1  14  -2    0.09    0.11 
   1  14   2    0.08    0.07 
  -1  14  -2    0.03    0.12 
   1  14   2    0.04    0.08 
   1  14   2   -0.04    0.10 
  -1  14  -3    1.57    0.37 
   1  14   3    1.72    0.37 
   1  14   3    1.81    0.14 
  -1  14  -3    2.68    0.41 
   1  14   3    2.25    0.27 
   1  14   3    1.97    0.26 
  -1  14  -3    1.82    0.31 
   1 -14   3    1.86    0.15 
   1 -14   3    2.18    0.18 
   1  14   4    1.97    0.38 
   1  14   4    2.73    0.28 
  -1  14  -4    2.15    0.36 
  -1  14  -4    3.03    0.47 
   1  14   4    2.16    0.41 
   1  14   4    2.64    0.20 
  -1  14  -4    2.07    0.43 
   1  14   4    2.93    0.31 
   1 -14   4    2.35    0.28 
  -1  14  -5    0.19    0.19 
  -1  14  -5    0.13    0.14 
   1  14   5    0.35    0.12 
  -1  14  -5    0.12    0.15 
   1  14   5    0.32    0.09 
   1  14   5    0.37    0.18 
   1  14   5    0.28    0.16 
   1 -14   5    0.31    0.13 
   1  14   6    6.63    0.45 
  -1  14  -6    6.72    0.79 
  -1  14  -6    7.94    0.83 
   1  14   6    6.60    0.41 
   1  14   6    6.58    0.58 
   1  14   6    8.26    0.68 
   1  14   6    6.48    0.46 
  -1  14  -6    6.92    0.63 
   1 -14   6    6.80    0.55 
  -1  14  -7    0.75    0.30 
  -1  14  -7    0.59    0.26 
   1  14   7    0.86    0.20 
   1  14   7    0.51    0.20 
  -1  14  -7    0.86    0.27 
   1  14   7    0.61    0.16 
   1  14   7    0.89    0.22 
   1 -14   7    0.59    0.20 
   1  14   8    2.82    0.37 
  -1  14  -8    3.96    0.62 
   1  14   8    3.56    0.33 
  -1  14  -8    2.27    0.75 
  -1  14  -8    2.90    0.49 
   1  14   8    3.13    0.47 
   1  14   8    3.49    0.43 
   1 -14   8    3.23    0.47 
   1  15  -6    1.12    0.32 
  -1  15   6    1.38    0.31 
   1  15  -6    1.66    0.41 
  -1  15   6    1.66    0.23 
   1  15  -6    1.85    0.38 
  -1  15   6    0.95    0.30 
  -1 -15   6    1.45    0.28 
   1  15  -5    0.04    0.12 
  -1  15   5    0.46    0.21 
   1  15  -5    0.15    0.16 
  -1  15   5    0.42    0.15 
   1  15  -5    0.19    0.20 
  -1  15   5    0.22    0.10 
  -1  15   5    0.12    0.13 
  -1 -15   5    0.30    0.12 
   1  15  -4    0.15    0.16 
  -1  15   4    0.19    0.09 
  -1  15   4    0.31    0.12 
   1  15  -4    0.17    0.13 
  -1  15   4   -0.04    0.09 
   1  15  -4   -0.04    0.11 
  -1  15   4    0.22    0.16 
  -1  15   3    0.71    0.16 
   1  15  -3    0.32    0.17 
  -1  15   3    0.51    0.16 
   1  15  -3    0.40    0.18 
  -1  15   3    0.24    0.20 
  -1  15   3    0.61    0.23 
   1  15  -3    0.35    0.20 
  -1  15   2    1.74    0.38 
   1  15  -2    2.14    0.45 
   1  15  -2    1.94    0.45 
  -1  15   2    2.88    0.36 
   1  15  -2    2.40    0.36 
  -1  15   2    2.45    0.30 
  -1  15   1    0.01    0.07 
   1  15  -1    0.06    0.10 
   1  15  -1    0.02    0.10 
  -1  15   1    0.15    0.14 
   1  15  -1    0.03    0.12 
  -1  15   1    0.29    0.13 
  -1  15   0    5.62    0.44 
  -1  15   0    5.78    0.49 
  -1  15   0    6.56    0.78 
   1  15   0    5.58    0.72 
   1  15   0    5.11    0.43 
   1  15   0    5.43    0.47 
  -1  15  -1   -0.01    0.11 
   1  15   1    0.18    0.10 
  -1  15  -1    0.20    0.12 
   1  15   1    0.18    0.12 
   1  15   1    0.12    0.14 
  -1  15  -1   -0.04    0.09 
  -1  15  -2   13.30    1.03 
   1  15   2   12.91    0.77 
  -1  15  -2   13.74    0.85 
   1  15   2   14.46    0.79 
  -1  15  -2   12.69    1.08 
   1  15   2   12.25    0.97 
   1  15   3    1.66    0.39 
  -1  15  -3    1.67    0.31 
   1  15   3    2.46    0.30 
  -1  15  -3    2.02    0.38 
   1  15   3    1.59    0.25 
  -1  15  -3    1.53    0.39 
  -1  15  -4    4.22    0.64 
  -1  15  -4    5.68    0.68 
   1  15   4    4.66    0.38 
   1  15   4    4.89    0.36 
   1  15   4    4.19    0.60 
   1  15   4    5.41    0.28 
   1  15   4    4.04    0.57 
  -1  15  -4    5.80    0.63 
   1  15   5    0.86    0.18 
   1  15   5    1.04    0.28 
  -1  15  -5    1.82    0.36 
   1  15   5    0.93    0.18 
  -1  15  -5    1.08    0.32 
   1  15   5    1.07    0.32 
  -1  15  -5    1.15    0.33 
   1  15   5    1.04    0.14 
   1 -15   5    1.40    0.23 
   1  15   6    1.50    0.33 
  -1  15  -6    1.90    0.44 
  -1  15  -6    2.46    0.47 
   1  15   6    1.80    0.38 
   1  15   6    2.38    0.25 
  -1  15  -6    1.00    0.30 
   1 -15   6    1.57    0.27 
   1  16  -4   14.03    1.01 
   1  16  -4   13.66    0.96 
  -1  16   4   13.64    0.77 
   1  16  -4   15.13    1.84 
  -1  16   4   15.62    1.10 
  -1  16   4   13.91    1.04 
  -1  16   3    0.19    0.15 
  -1  16   3   -0.04    0.11 
   1  16  -3    0.10    0.16 
   1  16  -3    0.15    0.16 
   1  16  -3    0.17    0.14 
  -1  16   3   -0.02    0.07 
  -1  16   3    0.09    0.09 
   1  16  -2    3.08    0.54 
   1  16  -2    3.00    0.42 
  -1  16   2    2.89    0.54 
  -1  16   2    3.04    0.40 
  -1  16   2    2.85    0.34 
   1  16  -2    3.41    0.49 
   1  16  -1    0.17    0.18 
  -1  16   1    1.04    0.33 
  -1  16   1    0.52    0.16 
   1  16  -1    0.54    0.18 
  -1  16   1    0.44    0.17 
   1  16  -1    0.45    0.20 
  -1  16   0    0.51    0.25 
   1  16   0    0.43    0.17 
   1  16   0    0.38    0.22 
  -1  16   0    0.33    0.14 
  -1  16   0    0.62    0.22 
   1  16   0    0.34    0.18 
   1  16   1   -0.03    0.13 
   1  16   1    0.14    0.10 
  -1  16  -1    0.16    0.13 
  -1  16  -1   -0.08    0.06 
   1  16   1    0.09    0.10 
  -1  16  -1   -0.01    0.11 
   1  16   2    0.60    0.18 
   1  16   2    0.68    0.21 
   1  16   2    0.75    0.27 
  -1  16  -2    0.28    0.20 
  -1  16  -2    0.48    0.20 
  -1  16  -2    0.65    0.24 
   1  16   3    0.46    0.15 
   1  16   3    0.34    0.15 
  -1  16  -3    0.22    0.16 
  -1  16  -3    0.37    0.23 
   1  16   3    0.38    0.20 
  -1  16  -3    0.23    0.13 
   1  16   4    3.05    0.35 
   1  16   4    2.12    0.45 
   1  16   4    2.65    0.47 
  -1  16  -4    2.88    0.49 
  -1  16  -4    2.74    0.46 
  -2   0  14    0.54    0.15 
  -2   0  14    0.31    0.18 
  -2   0  13   -0.06    0.07 
  -2   0  13    0.01    0.06 
  -2   0  12    1.39    0.26 
  -2   0  12    0.72    0.16 
   2   0 -12    1.20    0.15 
  -2   0  11   -0.02    0.05 
   2   0 -11   -0.04    0.06 
   2   0 -11    0.05    0.04 
  -2   0  11   -0.01    0.07 
  -2   0  10   23.16    1.19 
   2   0 -10   22.73    1.06 
  -2   0  10   23.39    1.12 
   2   0 -10   24.36    1.18 
   2   0 -10   24.13    1.22 
   2   0  -9   -0.01    0.05 
   2   0  -9    0.06    0.04 
   2   0  -9   -0.02    0.05 
  -2   0   9   -0.01    0.03 
  -2   0   9   -0.05    0.04 
   2   0  -8   29.21    1.31 
  -2   0   8   27.76    1.33 
  -2   0   8   29.29    1.33 
  -2   0   8   28.11    1.28 
   2   0  -8   27.67    1.25 
   2   0  -8   28.38    1.35 
  -2   0   7    0.00    0.03 
   2   0  -7    0.03    0.06 
   2   0  -7   -0.03    0.04 
  -2   0   7    0.00    0.03 
   2   0  -7    0.03    0.04 
   2   0  -7   -0.01    0.02 
  -2   0   7    0.05    0.05 
  -2   0   7    0.06    0.06 
  -2   0   6  152.75   12.86 
   2   0  -6  133.80    7.81 
  -2   0   6  169.12    7.81 
   2   0  -6  148.38    7.93 
   2   0  -5    0.02    0.02 
   2   0  -5    0.01    0.03 
   2   0  -5    0.00    0.04 
  -2   0   5    0.08    0.05 
  -2   0   5    0.03    0.04 
  -2   0   5    0.01    0.03 
   2   0  -5    0.04    0.04 
  -2   0   5    0.01    0.03 
   2   0  -5   -0.01    0.02 
   2   0  -4    2.92    0.16 
   2   0  -4    2.71    0.22 
  -2   0   4    2.80    0.19 
  -2   0   4    3.20    0.18 
  -2   0   4    2.78    0.20 
  -2   0   4    3.17    0.21 
   2   0  -4    3.11    0.20 
  -2   0   4    3.04    0.18 
   2   0  -4    3.03    0.17 
   2   0  -4    3.14    0.19 
   2   0  -3    0.02    0.03 
   2   0  -3    0.00    0.02 
  -2   0   3   -0.02    0.02 
   2   0  -3    0.01    0.02 
  -2   0   3    0.03    0.02 
  -2   0   3   -0.01    0.01 
  -2   0   3   -0.02    0.02 
  -2   0   3    0.01    0.01 
   2   0  -3    0.02    0.02 
  -2   0   3    0.02    0.02 
   2   0  -3    0.02    0.02 
   2   0  -2  117.80    5.51 
   2   0  -2  116.88    8.20 
  -2   0   2  119.61    7.50 
  -2   0   2  116.23    5.45 
   2   0  -1    0.02    0.02 
  -2   0   1   -0.02    0.01 
  -2   0   1    0.02    0.02 
   2   0  -1    0.01    0.01 
   2   0  -1    0.01    0.01 
  -2   0   1    0.01    0.01 
   2   0  -1    0.00    0.02 
  -2   0   1    0.01    0.01 
  -2   0   1    0.02    0.02 
   2   0  -1    0.01    0.02 
  -2   0   0    7.07    0.32 
   2   0   0    6.89    0.32 
  -2   0   0    6.63    0.32 
  -2   0   0    7.01    0.32 
   2   0   0    6.87    0.32 
   2   0   0    7.00    0.32 
  -2   0   0    6.53    0.32 
   2   0   0    6.93    0.32 
   2   0   0    7.01    0.32 
  -2   0   0    6.80    0.32 
   2   0   0    6.84    0.32 
   2   0   1   -0.02    0.02 
  -2   0  -1    0.06    0.02 
  -2   0  -1    0.00    0.04 
   2   0   1   -0.02    0.01 
  -2   0  -1    0.00    0.02 
  -2   0  -1    0.00    0.02 
  -2   0  -1   -0.01    0.02 
   2   0   1    0.02    0.02 
   2   0   1   -0.01    0.02 
   2   0   2  235.17   10.70 
  -2   0  -2  256.28   14.09 
   2   0   2  234.79   10.64 
  -2   0  -2  226.72   13.77 
  -2   0  -3    0.00    0.02 
   2   0   3    0.00    0.03 
   2   0   3   -0.01    0.02 
  -2   0  -3    0.00    0.02 
   2   0   3    0.06    0.03 
  -2   0  -3    0.06    0.02 
   2   0   3    0.01    0.02 
  -2   0  -3   -0.02    0.02 
   2   0   4  443.06   19.41 
   2   0   4  420.20   24.25 
  -2   0  -4  436.57   19.47 
   2   0   5    0.00    0.04 
  -2   0  -5   -0.01    0.03 
   2   0   5    0.05    0.06 
   2   0   5    0.00    0.04 
  -2   0  -5   -0.01    0.01 
  -2   0  -5    0.03    0.03 
   2   0   5    0.01    0.03 
  -2   0  -6    2.81    0.20 
  -2   0  -6    3.30    0.25 
  -2   0  -6    3.23    0.17 
   2   0   6    3.13    0.39 
   2   0   6    3.33    0.27 
   2   0   6    3.18    0.19 
   2   0   6    3.39    0.26 
  -2   0  -7    0.13    0.03 
  -2   0  -7    0.00    0.03 
   2   0   7   -0.05    0.03 
  -2   0  -7    0.00    0.02 
   2   0   7    0.04    0.07 
   2   0   7    0.03    0.05 
  -2   0  -7   -0.03    0.03 
  -2   0  -8    5.69    0.38 
   2   0   8    5.30    0.64 
  -2   0  -8    5.16    0.30 
  -2   0  -8    5.08    0.28 
  -2   0  -9    0.01    0.03 
   2   0   9    0.00    0.06 
  -2   0  -9   -0.01    0.03 
  -2   0  -9   -0.05    0.05 
   2   0  10    9.47    0.71 
  -2   0 -10    8.87    0.47 
  -2   0 -10    8.72    0.47 
   2   0  10    9.73    0.63 
  -2   0 -10    9.37    0.56 
   2   0  11    0.04    0.09 
   2   0  11    0.04    0.08 
  -2   0 -11   -0.03    0.04 
  -2   0 -11   -0.01    0.03 
  -2   0 -12    6.92    0.50 
  -2   0 -12    6.25    0.42 
   2   0  12    6.96    0.57 
   2   0  12    5.75    0.69 
  -2   0 -12    6.59    0.39 
   2   0  13    0.11    0.11 
   2   0  13    0.09    0.15 
   2   0  14   14.43    1.00 
   2   0  14   15.26    1.14 
  -2   1  14    4.92    0.40 
  -2   1  14    5.12    0.58 
   2   1 -14    5.92    0.44 
  -2  -1  14    5.44    0.44 
  -2  -1  14    5.99    0.65 
   2   1 -13   -0.07    0.06 
  -2   1  13    0.05    0.07 
  -2  -1  13    0.03    0.07 
  -2  -1  13    0.06    0.11 
  -2   1  12   13.19    0.73 
   2   1 -12   13.29    0.81 
  -2   1  12   13.95    0.84 
  -2  -1  12   15.42    0.90 
  -2  -1  12   13.55    0.77 
   2  -1 -12   13.73    0.67 
  -2   1  11    2.25    0.30 
   2   1 -11    2.16    0.22 
  -2   1  11    1.94    0.23 
   2   1 -11    1.76    0.27 
   2  -1 -11    2.14    0.23 
  -2  -1  11    1.76    0.24 
   2  -1 -11    1.90    0.15 
  -2  -1  11    2.11    0.33 
  -2   1  10   23.87    1.16 
   2   1 -10   22.78    1.07 
   2   1 -10   23.31    1.20 
   2  -1 -10   23.67    1.10 
  -2  -1  10   23.57    1.13 
   2  -1 -10   20.77    1.13 
   2  -1 -10   23.25    1.03 
  -2  -1  10   23.96    1.20 
   2   1  -9    2.81    0.21 
   2   1  -9    2.75    0.24 
  -2   1   9    3.05    0.26 
  -2   1   9    3.16    0.23 
  -2  -1   9    3.26    0.34 
   2  -1  -9    2.91    0.19 
   2  -1  -9    2.62    0.28 
   2  -1  -9    3.01    0.24 
   2   1  -8    8.22    0.37 
  -2   1   8    8.09    0.44 
  -2   1   8    8.59    0.49 
   2   1  -8    9.05    0.55 
   2   1  -8    7.76    0.46 
   2   1  -8    7.89    0.58 
  -2   1   8    8.21    0.47 
  -2   1   8    9.15    0.61 
   2   1  -8    8.57    0.44 
  -2  -1   8    8.32    0.47 
   2  -1  -8    8.32    0.48 
   2  -1  -8    8.20    0.47 
  -2  -1   8    8.73    0.51 
   2  -1  -8    7.97    0.41 
   2   1  -7    0.42    0.07 
  -2   1   7    0.38    0.09 
   2   1  -7    0.43    0.08 
  -2   1   7    0.40    0.08 
  -2   1   7    0.27    0.07 
   2   1  -7    0.40    0.12 
  -2   1   7    0.42    0.12 
   2   1  -7    0.48    0.06 
   2   1  -7    0.47    0.14 
   2   1  -7    0.44    0.09 
  -2  -1   7    0.35    0.09 
  -2  -1   7    0.45    0.09 
  -2  -1   7    0.20    0.09 
  -2  -1   7    0.41    0.12 
   2  -1  -7    0.34    0.09 
   2  -1  -7    0.36    0.09 
   2  -1  -7    0.61    0.08 
  -2  -1   7    0.37    0.10 
  -2   1   6    8.36    0.42 
  -2   1   6    7.98    0.44 
   2   1  -6    8.19    0.38 
   2   1  -6    8.19    0.52 
  -2   1   6    8.11    0.48 
   2   1  -6    8.17    0.43 
  -2   1   6    8.58    0.42 
   2   1  -6    8.26    0.42 
   2   1  -6    8.32    0.49 
  -2  -1   6    8.49    0.46 
   2  -1  -6    8.40    0.45 
  -2  -1   6    7.97    0.48 
   2  -1  -6    8.63    0.45 
  -2  -1   6    7.82    0.45 
  -2  -1   6    7.75    0.43 
  -2  -1   6    8.12    0.51 
   2  -1  -6    7.93    0.39 
  -2   1   5   14.74    0.74 
  -2   1   5   15.35    0.67 
   2   1  -5   14.53    0.69 
   2   1  -5   13.31    0.76 
   2   1  -5   14.34    0.73 
  -2   1   5   14.88    0.63 
   2   1  -5   14.76    0.64 
  -2   1   5   15.83    0.70 
   2   1  -5   14.35    0.68 
  -2   1   5   14.80    0.68 
   2  -1  -5   15.23    0.67 
  -2  -1   5   14.76    0.71 
  -2  -1   5   14.39    0.70 
  -2  -1   5   15.12    0.69 
   2  -1  -5   14.56    0.65 
   2  -1  -5   15.01    0.71 
   2  -1  -5   15.13    0.70 
  -2  -1   5   14.27    0.72 
  -2  -1   5   14.73    0.73 
   2   1  -4   93.20    5.26 
  -2   1   4   92.10    7.53 
   2   1  -4  120.38    9.02 
  -2   1   4  105.37    4.92 
   2   1  -4   92.84    5.23 
   2  -1  -4   93.05    4.95 
  -2  -1   4  102.57    5.17 
  -2  -1   4   97.89    5.15 
  -2  -1   4   78.02    8.19 
   2  -1  -4  105.65    7.64 
   2   1  -3    6.77    0.32 
   2   1  -3    6.46    0.30 
  -2   1   3    6.51    0.34 
   2   1  -3    6.74    0.33 
  -2   1   3    6.42    0.30 
   2   1  -3    6.52    0.35 
  -2   1   3    6.82    0.33 
   2   1  -3    6.48    0.34 
  -2   1   3    6.65    0.31 
  -2   1   3    6.85    0.32 
  -2   1   3    6.57    0.34 
   2  -1  -3    5.94    0.34 
  -2  -1   3    6.25    0.32 
   2  -1  -3    5.74    0.34 
  -2  -1   3    5.97    0.33 
   2  -1  -3    6.39    0.31 
   2  -1  -3    6.50    0.32 
  -2  -1   3    6.39    0.32 
  -2  -1   3    6.93    0.34 
   2  -1  -3    6.56    0.32 
  -2  -1   3    6.71    0.33 
   2   1  -2  844.28   36.94 
   2   1  -2 1000.00   40.33 
  -2   1   2  916.72   38.83 
  -2   1   2  816.70   36.92 
  -2  -1   2  873.87   39.90 
  -2  -1   2  901.28   36.96 
   2  -1  -2  870.24   36.70 
   2   1  -1  512.45   22.52 
  -2   1   1  440.57   21.76 
   2   1  -1  495.62   20.14 
  -2  -1   1  491.94   20.14 
   2  -1  -1  428.18   19.97 
  -2  -1   1  502.43   22.43 
  -2   1   0   41.81    2.49 
   2   1   0   50.37    4.02 
   2   1   0   51.19    2.47 
  -2   1   0   43.16    4.11 
  -2   1   0   42.19    2.47 
   2  -1   0   44.79    2.52 
  -2  -1   0   51.41    2.50 
   2  -1   0   48.35    4.26 
   2  -1   0   48.70    2.55 
  -2  -1   0   47.28    3.82 
   2   1   1  182.07    7.79 
  -2   1  -1  161.68   10.56 
   2   1   1  168.86    9.86 
  -2   1  -1  178.68   10.92 
   2  -1   1  172.46    8.01 
   2  -1   1  174.30    8.07 
  -2  -1  -1  176.30    9.85 
   2   1   2   20.68    0.90 
  -2   1  -2   20.62    0.91 
   2   1   2   19.83    0.94 
   2  -1   2   20.86    0.93 
  -2  -1  -2   20.65    0.89 
  -2  -1  -2   19.85    0.98 
   2  -1   2   19.98    0.91 
   2  -1   2   21.34    0.93 
   2  -1   2   20.59    0.97 
  -2   1  -3    1.03    0.11 
  -2   1  -3    0.71    0.10 
  -2   1  -3    0.74    0.08 
   2   1   3    0.72    0.07 
   2   1   3    0.64    0.09 
   2   1   3    0.64    0.12 
  -2   1  -3    0.93    0.13 
  -2  -1  -3    0.84    0.07 
  -2  -1  -3    0.82    0.09 
   2  -1   3    0.51    0.10 
   2  -1   3    0.69    0.11 
   2  -1   3    0.46    0.09 
  -2  -1  -3    0.76    0.07 
   2  -1   3    0.76    0.12 
   2  -1   3    0.64    0.09 
  -2   1  -4    3.40    0.19 
   2   1   4    3.60    0.23 
   2   1   4    3.41    0.24 
  -2   1  -4    3.26    0.25 
  -2   1  -4    3.39    0.23 
  -2   1  -4    3.53    0.21 
   2   1   4    3.76    0.20 
   2   1   4    3.56    0.28 
   2  -1   4    3.03    0.26 
   2  -1   4    3.51    0.22 
  -2  -1  -4    3.70    0.21 
   2  -1   4    3.67    0.26 
  -2  -1  -4    3.34    0.19 
   2  -1   4    3.65    0.25 
  -2  -1  -4    3.29    0.19 
   2   1   5   42.48    1.82 
  -2   1  -5   42.62    1.87 
   2   1   5   45.66    1.91 
   2   1   5   42.23    1.97 
  -2   1  -5   42.06    1.92 
   2   1   5   44.31    1.89 
   2  -1   5   45.27    1.97 
   2  -1   5   44.61    1.94 
   2  -1   5   43.25    1.85 
   2  -1   5   41.21    1.92 
  -2  -1  -5   41.61    1.90 
  -2  -1  -5   42.47    1.86 
   2   1   6  110.99    5.00 
  -2   1  -6  117.73    4.80 
   2  -1   6  116.97    4.88 
   2  -1   6  111.39    4.91 
  -2   1  -7    5.89    0.30 
   2   1   7    5.84    0.38 
   2   1   7    5.85    0.46 
  -2   1  -7    5.75    0.30 
  -2   1  -7    5.44    0.34 
  -2   1  -7    6.60    0.42 
   2   1   7    5.92    0.45 
   2   1   7    4.96    0.38 
   2  -1   7    5.20    0.39 
   2  -1   7    5.14    0.40 
  -2  -1  -7    5.73    0.29 
  -2  -1  -7    5.79    0.34 
  -2  -1  -7    5.93    0.30 
   2  -1   7    6.04    0.50 
   2   1   8   55.89    2.43 
  -2   1  -8   54.90    2.36 
  -2   1  -8   54.81    2.26 
  -2   1  -8   53.91    2.44 
   2   1   8   51.12    2.53 
   2   1   8   53.18    2.44 
  -2   1  -8   52.28    2.29 
   2  -1   8   56.55    2.47 
  -2  -1  -8   52.85    2.34 
  -2  -1  -8   55.27    2.29 
   2   1   9    0.31    0.12 
   2   1   9    0.45    0.17 
  -2   1  -9    0.12    0.09 
  -2   1  -9    0.35    0.08 
  -2   1  -9    0.47    0.10 
  -2  -1  -9    0.41    0.08 
  -2  -1  -9    0.39    0.10 
   2  -1   9    0.09    0.10 
  -2  -1  -9    0.36    0.06 
   2   1  10   22.53    1.39 
  -2   1 -10   24.30    1.12 
  -2   1 -10   26.39    1.28 
   2   1  10   26.21    1.30 
  -2   1 -10   24.92    1.15 
  -2  -1 -10   26.65    1.16 
  -2  -1 -10   23.91    1.09 
  -2  -1 -10   24.32    1.12 
   2  -1  10   24.67    1.32 
   2   1  11    1.56    0.27 
   2   1  11    2.30    0.42 
  -2   1 -11    1.76    0.27 
  -2   1 -11    1.54    0.18 
   2  -1  11    1.18    0.30 
  -2  -1 -11    1.61    0.18 
  -2  -1 -11    1.56    0.13 
  -2  -1 -11    1.79    0.19 
   2  -1  11    2.53    0.38 
  -2   1 -12    1.88    0.24 
   2   1  12    2.89    0.50 
   2   1  12    2.21    0.36 
  -2   1 -12    2.07    0.30 
  -2  -1 -12    2.27    0.19 
   2  -1  12    2.14    0.38 
  -2  -1 -12    2.05    0.17 
   2  -1  12    2.37    0.44 
  -2  -1 -12    1.97    0.16 
   2   1  13    5.43    0.60 
   2   1  13    4.10    0.62 
  -2   1 -13    5.30    0.42 
   2  -1  13    5.79    0.73 
   2  -1  13    5.91    0.64 
   2   1  14    1.92    0.43 
   2   1  14    2.71    0.43 
  -2   1 -14    2.68    0.31 
   2  -1  14    2.52    0.43 
   2  -1  14    2.39    0.52 
  -2   2  14    1.92    0.34 
  -2   2  14    2.52    0.29 
   2   2 -14    2.53    0.37 
  -2  -2  14    2.25    0.32 
  -2  -2  14    1.35    0.33 
   2   2 -13   -0.15    0.05 
  -2   2  13    0.00    0.06 
  -2   2  13    0.00    0.10 
  -2  -2  13    0.07    0.09 
  -2  -2  13    0.05    0.11 
   2   2 -12    0.31    0.14 
  -2   2  12    0.44    0.11 
  -2   2  12    0.37    0.14 
  -2  -2  12    0.11    0.14 
  -2  -2  12    0.27    0.12 
  -2   2  11    0.21    0.08 
   2   2 -11    0.34    0.16 
  -2   2  11    0.33    0.12 
  -2  -2  11    0.36    0.14 
  -2  -2  11    0.19    0.10 
  -2   2  10   19.28    0.89 
   2   2 -10   17.91    1.03 
  -2   2  10   18.05    0.94 
  -2  -2  10   18.50    1.02 
  -2  -2  10   17.90    0.94 
   2  -2 -10   18.26    0.96 
   2   2  -9    0.10    0.06 
   2   2  -9    0.09    0.05 
  -2   2   9    0.05    0.05 
   2   2  -9    0.06    0.09 
   2   2  -9    0.01    0.09 
  -2   2   9    0.12    0.07 
   2   2  -9    0.07    0.03 
  -2  -2   9    0.10    0.07 
   2  -2  -9    0.09    0.03 
  -2  -2   9    0.06    0.08 
   2  -2  -9    0.18    0.08 
  -2   2   8   53.29    2.26 
  -2   2   8   53.72    2.28 
   2   2  -8   51.33    2.28 
   2   2  -8   53.52    2.40 
   2   2  -8   52.60    2.27 
   2   2  -8   50.01    2.46 
  -2   2   8   50.10    2.29 
   2   2  -8   52.59    2.24 
  -2   2   8   51.19    2.38 
  -2  -2   8   55.44    2.37 
   2  -2  -8   52.47    2.32 
   2  -2  -8   52.13    2.21 
   2  -2  -8   51.71    2.19 
  -2  -2   8   54.84    2.32 
   2   2  -7    0.12    0.09 
  -2   2   7    0.08    0.05 
   2   2  -7    0.07    0.07 
   2   2  -7    0.11    0.04 
  -2   2   7    0.13    0.05 
   2   2  -7    0.14    0.08 
  -2   2   7    0.11    0.06 
   2  -2  -7    0.14    0.06 
  -2  -2   7    0.25    0.08 
  -2  -2   7    0.03    0.04 
   2  -2  -7    0.10    0.03 
   2  -2  -7    0.21    0.05 
  -2  -2   7    0.07    0.06 
  -2  -2   7    0.04    0.05 
  -2  -2   7    0.04    0.06 
  -2   2   6   25.85    1.12 
  -2   2   6   25.40    1.13 
   2   2  -6   25.28    1.25 
   2   2  -6   26.46    1.13 
  -2   2   6   25.65    1.20 
  -2   2   6   25.35    1.10 
   2   2  -6   25.14    1.13 
   2   2  -6   25.07    1.21 
   2   2  -6   25.57    1.09 
   2  -2  -6   26.14    1.17 
  -2  -2   6   24.85    1.15 
  -2  -2   6   24.42    1.22 
   2  -2  -6   24.49    1.07 
  -2  -2   6   24.19    1.24 
  -2  -2   6   23.83    1.17 
  -2  -2   6   24.51    1.17 
   2   2  -5   29.81    1.32 
   2   2  -5   30.10    1.33 
  -2   2   5   30.38    1.32 
   2   2  -5   31.26    1.39 
  -2   2   5   29.90    1.38 
  -2   2   5   29.84    1.32 
   2   2  -5   28.41    1.41 
   2   2  -5   30.88    1.29 
  -2   2   5   30.50    1.29 
   2  -2  -5   29.25    1.27 
  -2  -2   5   31.59    1.38 
   2  -2  -5   29.73    1.36 
   2  -2  -5   30.27    1.29 
  -2  -2   5   30.16    1.36 
  -2  -2   5   31.54    1.37 
  -2  -2   5   29.80    1.36 
  -2  -2   5   30.53    1.34 
   2  -2  -5   30.84    1.29 
   2   2  -4   57.49    2.42 
   2  -2  -4   57.35    2.46 
   2   2  -3    0.13    0.04 
  -2   2   3    0.08    0.04 
  -2   2   3    0.12    0.04 
   2   2  -3    0.05    0.03 
  -2   2   3    0.10    0.03 
   2   2  -3    0.13    0.04 
  -2   2   3    0.06    0.02 
  -2   2   3    0.03    0.03 
   2   2  -3    0.06    0.04 
  -2  -2   3    0.22    0.05 
  -2  -2   3    0.08    0.04 
  -2  -2   3    0.11    0.04 
   2  -2  -3    0.06    0.03 
  -2  -2   3    0.06    0.03 
   2  -2  -3    0.10    0.02 
  -2  -2   3    0.13    0.04 
   2  -2  -3    0.12    0.05 
   2   2  -2    4.84    0.27 
  -2   2   2    4.87    0.25 
  -2   2   2    5.04    0.28 
  -2   2   2    5.58    0.26 
   2   2  -2    5.20    0.27 
  -2   2   2    4.84    0.25 
  -2   2   2    5.02    0.23 
   2   2  -2    5.39    0.27 
   2   2  -2    5.15    0.26 
   2   2  -2    4.80    0.26 
  -2   2   2    4.69    0.28 
  -2  -2   2    5.02    0.26 
   2  -2  -2    5.03    0.28 
   2  -2  -2    5.01    0.23 
  -2  -2   2    5.30    0.27 
  -2  -2   2    4.93    0.27 
   2  -2  -2    5.11    0.23 
  -2  -2   2    5.07    0.26 
   2  -2  -2    5.22    0.30 
  -2  -2   2    4.92    0.26 
  -2   2   1    0.04    0.02 
  -2   2   1    0.02    0.03 
   2   2  -1    0.01    0.02 
   2   2  -1    0.06    0.02 
  -2   2   1    0.02    0.03 
   2   2  -1    0.05    0.03 
   2   2  -1    0.06    0.02 
   2   2  -1    0.04    0.02 
  -2   2   1    0.03    0.02 
  -2   2   1    0.04    0.03 
  -2  -2   1    0.01    0.02 
   2  -2  -1    0.03    0.02 
   2  -2  -1    0.01    0.01 
   2  -2  -1    0.06    0.03 
  -2  -2   1    0.04    0.02 
  -2  -2   1    0.12    0.03 
   2  -2  -1    0.03    0.03 
  -2  -2   1    0.04    0.02 
   2  -2  -1    0.02    0.03 
  -2  -2   1    0.05    0.03 
  -2   2   0  132.22    8.83 
  -2   2   0  137.80    6.61 
   2  -2   0  152.04    6.68 
  -2   2  -1    3.71    0.21 
   2   2   1    3.94    0.19 
   2   2   1    3.72    0.22 
   2   2   1    4.25    0.23 
  -2   2  -1    3.49    0.22 
   2   2   1    3.95    0.20 
  -2   2  -1    3.72    0.20 
   2   2   1    3.80    0.18 
  -2   2  -1    3.54    0.23 
   2   2   1    4.12    0.20 
   2  -2   1    3.82    0.23 
   2  -2   1    3.68    0.23 
   2  -2   1    3.56    0.21 
  -2  -2  -1    3.92    0.18 
  -2  -2  -1    4.27    0.24 
  -2  -2  -1    4.09    0.19 
   2  -2   1    3.73    0.20 
  -2  -2  -1    3.79    0.20 
  -2   2  -2   72.06    4.26 
  -2   2  -2   76.34    4.30 
   2   2   2   78.81    3.72 
  -2   2  -2   73.98    7.39 
   2   2   2   69.32    5.64 
  -2  -2  -2   71.21    3.72 
  -2  -2  -2   76.70    5.62 
   2  -2   2   75.27    4.26 
   2  -2   2   77.18    7.59 
   2  -2   2   73.34    4.25 
  -2   2  -3   54.96    2.38 
   2  -2   3   56.07    2.40 
   2  -2   3   55.20    2.38 
   2   2   4   80.68    4.39 
   2   2   4   77.76    4.39 
  -2   2  -4   76.97   10.13 
   2   2   4   83.31    4.47 
  -2   2  -4   90.24    5.25 
  -2   2  -4   84.18    5.19 
   2   2   4   81.14    4.47 
   2  -2   4   84.70    5.09 
  -2  -2  -4   75.92    7.33 
  -2  -2  -4   86.98    7.84 
   2  -2   4   87.83    5.10 
   2  -2   4   86.31   10.96 
  -2   2  -5   82.43    3.63 
   2   2   5   84.61    3.67 
  -2   2  -5   85.34    3.58 
   2  -2   5   84.30    3.64 
   2  -2   5   84.02    3.56 
   2  -2   5   84.63    3.63 
   2   2   6   18.90    0.98 
  -2   2  -6   20.37    1.04 
  -2   2  -6   20.36    0.95 
   2   2   6   21.36    0.87 
  -2   2  -6   20.12    0.97 
  -2   2  -6   20.44    0.92 
   2   2   6   21.65    0.97 
   2   2   6   21.01    0.89 
   2   2   6   19.95    1.08 
   2  -2   6   19.42    1.05 
   2  -2   6   20.97    1.04 
  -2  -2  -6   20.17    0.89 
  -2  -2  -6   21.10    0.87 
   2  -2   6   21.13    0.95 
  -2  -2  -6   20.31    0.89 
   2  -2   6   19.58    1.03 
  -2   2  -7    1.57    0.15 
   2   2   7    1.85    0.11 
   2   2   7    1.64    0.21 
  -2   2  -7    1.66    0.14 
  -2   2  -7    1.81    0.27 
   2   2   7    1.95    0.11 
  -2   2  -7    1.85    0.21 
   2   2   7    1.81    0.23 
   2   2   7    1.64    0.27 
   2   2   7    2.33    0.32 
   2  -2   7    1.86    0.26 
  -2  -2  -7    1.98    0.13 
  -2  -2  -7    1.78    0.13 
  -2  -2  -7    1.88    0.11 
   2   2   8    9.15    0.55 
  -2   2  -8    8.97    0.60 
   2   2   8    8.62    0.46 
  -2   2  -8    8.83    0.46 
  -2   2  -8   10.43    0.48 
   2   2   8    8.72    0.56 
   2   2   8    8.28    0.64 
  -2   2  -8   10.00    0.53 
  -2  -2  -8    9.60    0.42 
  -2  -2  -8    9.52    0.44 
  -2  -2  -8    9.79    0.46 
   2  -2   8    8.59    0.59 
  -2   2  -9    0.05    0.08 
   2   2   9   -0.09    0.07 
  -2   2  -9    0.02    0.03 
  -2   2  -9    0.04    0.04 
   2  -2   9    0.02    0.07 
  -2  -2  -9   -0.02    0.02 
  -2  -2  -9    0.05    0.04 
  -2  -2  -9    0.03    0.03 
  -2   2 -10   19.30    1.10 
   2   2  10   21.47    1.24 
  -2   2 -10   20.21    0.94 
   2   2  10   21.06    1.08 
   2  -2  10   19.48    1.13 
  -2   2 -11    1.21    0.25 
   2   2  11    1.11    0.22 
   2   2  11    1.13    0.31 
  -2   2 -11    1.13    0.15 
   2  -2  11    1.56    0.31 
  -2   2 -12   10.32    0.71 
   2   2  12    9.64    0.83 
  -2   2 -12   10.99    0.59 
   2   2  12   11.13    0.74 
   2  -2  12   10.98    0.79 
   2  -2  12   11.27    0.86 
   2   2  13   -0.03    0.11 
   2   2  13    0.08    0.09 
  -2   2 -13    0.00    0.09 
   2  -2  13    0.13    0.13 
   2  -2  13   -0.10    0.08 
   2   2  14    2.05    0.47 
   2   2  14    2.27    0.40 
  -2   2 -14    3.30    0.40 
   2  -2  14    3.74    0.61 
   2  -2  14    3.22    0.50 
  -2   3  14    3.25    0.43 
  -2   3  14    3.18    0.28 
   2   3 -14    2.91    0.49 
  -2  -3  14    2.81    0.46 
  -2   3  13    0.09    0.07 
  -2   3  13    0.04    0.08 
   2   3 -13    0.21    0.14 
  -2  -3  13    0.16    0.11 
  -2  -3  13    0.11    0.12 
   2   3 -12    8.05    0.62 
  -2   3  12    7.33    0.44 
  -2   3  12    6.90    0.51 
  -2  -3  12    7.46    0.53 
  -2  -3  12    7.46    0.61 
   2   3 -11    1.29    0.27 
  -2   3  11    0.87    0.14 
  -2   3  11    0.75    0.17 
  -2  -3  11    0.67    0.20 
  -2  -3  11    0.70    0.17 
  -2   3  10    8.20    0.46 
   2   3 -10    8.13    0.44 
  -2   3  10    7.86    0.49 
   2   3 -10    8.22    0.40 
   2   3 -10    8.27    0.68 
   2   3 -10    9.67    0.64 
  -2  -3  10    8.60    0.55 
   2  -3 -10    8.23    0.54 
  -2  -3  10    8.40    0.59 
   2   3  -9   18.44    0.84 
  -2   3   9   18.86    0.91 
   2   3  -9   18.04    1.04 
  -2   3   9   19.33    0.93 
  -2   3   9   19.43    0.89 
   2   3  -9   19.44    0.91 
   2   3  -9   18.73    1.12 
   2  -3  -9   17.55    0.97 
  -2  -3   9   20.05    1.04 
  -2  -3   9   18.85    0.97 
   2   3  -8    2.34    0.21 
  -2   3   8    2.91    0.20 
  -2   3   8    2.80    0.20 
   2   3  -8    2.42    0.21 
   2   3  -8    2.00    0.33 
  -2   3   8    2.42    0.21 
   2   3  -8    2.75    0.34 
  -2   3   8    2.80    0.33 
   2   3  -8    2.69    0.17 
  -2  -3   8    2.35    0.26 
  -2  -3   8    2.31    0.29 
   2  -3  -8    2.68    0.29 
  -2   3   7    2.01    0.14 
  -2   3   7    1.70    0.18 
   2   3  -7    2.22    0.29 
   2   3  -7    1.81    0.19 
  -2   3   7    1.69    0.24 
   2   3  -7    1.74    0.13 
  -2   3   7    1.61    0.15 
   2   3  -7    1.95    0.17 
   2   3  -7    1.73    0.27 
  -2  -3   7    1.81    0.22 
  -2  -3   7    1.84    0.24 
  -2  -3   7    1.51    0.20 
   2  -3  -7    1.60    0.21 
  -2   3   6   19.08    0.85 
   2   3  -6   18.97    0.88 
  -2   3   6   19.41    0.87 
   2   3  -6   18.01    0.90 
   2   3  -6   18.83    0.96 
   2   3  -6   19.05    0.99 
  -2   3   6   18.31    0.81 
  -2   3   6   18.32    0.93 
  -2   3   6   19.17    0.83 
   2  -3  -6   18.46    0.92 
  -2  -3   6   18.91    0.91 
  -2  -3   6   17.92    0.90 
  -2  -3   6   18.74    0.92 
  -2  -3   6   17.74    0.90 
  -2  -3   6   18.22    0.92 
  -2   3   5    0.01    0.04 
   2   3  -5    0.04    0.05 
   2   3  -5   -0.03    0.02 
  -2   3   5    0.00    0.03 
  -2   3   5    0.02    0.03 
   2   3  -5    0.01    0.05 
  -2   3   5    0.04    0.02 
   2   3  -5    0.12    0.05 
  -2   3   5    0.00    0.02 
  -2  -3   5    0.08    0.05 
  -2  -3   5    0.02    0.04 
  -2  -3   5    0.02    0.04 
   2  -3  -5    0.01    0.04 
  -2  -3   5    0.06    0.05 
  -2  -3   5    0.04    0.04 
  -2   3   4   12.59    0.58 
  -2   3   4   11.60    0.59 
   2   3  -4   11.34    0.57 
   2   3  -4   11.44    0.57 
   2   3  -4   12.11    0.63 
  -2   3   4   10.77    0.59 
  -2   3   4   12.46    0.54 
  -2   3   4   11.57    0.53 
  -2  -3   4   12.40    0.61 
  -2  -3   4   11.48    0.59 
   2  -3  -4   12.39    0.63 
  -2  -3   4   11.99    0.58 
  -2  -3   4   11.71    0.59 
  -2  -3   4   13.08    0.60 
   2  -3  -4   12.51    0.58 
  -2   3   3   26.23    1.23 
  -2   3   3   30.21    1.26 
   2   3  -3   28.56    1.27 
  -2   3   3   28.49    1.27 
   2   3  -3   28.45    1.24 
   2   3  -3   28.00    1.24 
   2   3  -3   27.67    1.26 
   2   3  -3   27.72    1.25 
  -2   3   3   28.90    1.20 
  -2  -3   3   27.55    1.25 
   2  -3  -3   29.85    1.30 
  -2  -3   3   29.06    1.26 
   2  -3  -3   28.22    1.29 
  -2  -3   3   28.05    1.23 
  -2  -3   3   28.42    1.25 
   2   3  -2  213.16    9.88 
   2   3  -2  263.05   15.68 
  -2   3   2  220.39   10.96 
   2  -3  -2  213.24    9.19 
  -2  -3   2  214.75   13.48 
   2  -3  -2  176.84   10.96 
   2   3  -1   29.64    1.29 
   2  -3  -1   30.32    1.35 
  -2  -3   1   31.02    1.30 
  -2   3   0  214.05   12.88 
  -2   3   0  189.78   12.66 
  -2  -3   0  260.96   12.50 
  -2   3  -1   41.92    1.74 
  -2   3  -1   40.20    1.74 
  -2   3  -1   38.13    1.76 
   2   3   2   26.01    1.25 
  -2   3  -2   28.46    1.28 
  -2   3  -2   29.43    1.27 
  -2   3  -2   27.59    1.28 
   2   3   2   28.50    1.27 
  -2   3  -2   28.14    1.26 
   2  -3   2   28.99    1.27 
  -2  -3  -2   28.07    1.28 
   2  -3   2   28.10    1.24 
   2  -3   2   27.97    1.27 
   2  -3   2   28.79    1.28 
   2   3   3   14.26    0.72 
  -2   3  -3   13.09    0.71 
  -2   3  -3   13.78    0.70 
   2   3   3   14.24    0.63 
   2   3   3   14.81    0.63 
  -2   3  -3   14.39    0.71 
   2   3   3   14.72    0.62 
   2  -3   3   13.51    0.69 
   2  -3   3   14.02    0.70 
   2  -3   3   14.37    0.71 
   2  -3   3   13.93    0.71 
  -2   3  -4    2.09    0.19 
   2   3   4    1.91    0.23 
   2   3   4    2.39    0.15 
  -2   3  -4    1.93    0.24 
  -2   3  -4    2.07    0.17 
  -2   3  -4    1.73    0.22 
   2   3   4    2.09    0.12 
   2   3   4    2.06    0.14 
  -2   3  -4    2.36    0.20 
   2  -3   4    2.15    0.19 
   2  -3   4    1.83    0.23 
   2  -3   4    1.92    0.22 
   2  -3   4    2.47    0.21 
   2   3   5    0.79    0.05 
   2   3   5    0.60    0.14 
   2   3   5    0.75    0.10 
  -2   3  -5    0.68    0.12 
  -2   3  -5    0.84    0.12 
   2   3   5    0.78    0.08 
  -2   3  -5    0.39    0.11 
   2   3   5    0.80    0.11 
  -2   3  -5    0.75    0.16 
  -2   3  -5    0.59    0.12 
   2  -3   5    0.78    0.13 
   2  -3   5    0.56    0.13 
   2  -3   5    0.73    0.14 
   2  -3   5    0.83    0.16 
  -2   3  -6  114.41    4.79 
   2   3   6  112.45    4.89 
   2  -3   6  110.35    4.84 
   2  -3   6  114.92    4.84 
  -2   3  -7   13.56    0.65 
   2   3   7   12.45    0.69 
  -2   3  -7   12.62    0.69 
  -2   3  -7   13.87    0.69 
  -2   3  -7   12.28    0.76 
   2   3   7   13.76    0.68 
   2   3   7   14.26    0.83 
   2   3   7   12.68    0.59 
   2   3   7   13.58    0.57 
   2  -3   7   14.06    0.78 
  -2   3  -8    3.73    0.25 
   2   3   8    4.03    0.20 
   2   3   8    3.14    0.42 
  -2   3  -8    3.72    0.42 
  -2   3  -8    3.60    0.27 
   2   3   8    4.11    0.30 
   2  -3   8    4.17    0.44 
   2   3   9    2.80    0.33 
   2   3   9    3.04    0.32 
  -2   3  -9    2.95    0.27 
  -2   3  -9    3.36    0.24 
  -2   3  -9    2.37    0.34 
   2   3   9    3.37    0.46 
   2  -3   9    3.25    0.39 
  -2   3 -10   16.46    0.97 
  -2   3 -10   15.69    0.78 
  -2   3 -10   16.45    0.76 
   2   3  10   16.43    0.89 
   2   3  10   14.02    1.00 
   2  -3  10   16.27    0.98 
  -2   3 -11    7.03    0.47 
  -2   3 -11    7.77    0.61 
  -2   3 -11    8.05    0.38 
   2   3  11    8.34    0.57 
   2  -3  11    7.37    0.62 
   2   3  12    4.55    0.50 
  -2   3 -12    4.54    0.51 
   2   3  12    4.40    0.61 
   2  -3  12    3.08    0.47 
   2  -3  12    3.70    0.55 
   2   3  13    0.00    0.08 
   2   3  13    0.06    0.15 
  -2   3 -13   -0.06    0.09 
   2  -3  13    0.04    0.15 
   2  -3  13    0.03    0.11 
  -2   3 -14    0.44    0.17 
   2   3  14    0.25    0.19 
   2   3  14    0.41    0.18 
   2  -3  14    0.45    0.21 
   2  -3  14    0.27    0.19 
  -2   4  14    2.76    0.39 
  -2   4  14    2.73    0.24 
   2   4 -14    2.35    0.41 
  -2  -4  14    2.83    0.47 
   2   4 -13    3.64    0.50 
  -2   4  13    4.67    0.40 
  -2   4  13    3.95    0.30 
  -2  -4  13    3.85    0.53 
   2   4 -12    4.23    0.52 
  -2   4  12    4.23    0.36 
  -2   4  12    4.09    0.29 
  -2  -4  12    4.72    0.58 
  -2  -4  12    4.03    0.45 
   2   4 -11    0.39    0.07 
  -2   4  11    0.39    0.12 
   2   4 -11    0.16    0.18 
   2   4 -11    0.49    0.11 
  -2   4  11    0.44    0.10 
   2   4 -11    0.41    0.17 
  -2  -4  11    0.11    0.10 
   2   4 -10   11.40    0.86 
   2   4 -10   12.67    0.67 
   2   4 -10   12.99    0.84 
  -2   4  10   13.09    0.67 
   2   4 -10   12.08    0.60 
  -2   4  10   14.22    0.73 
   2  -4 -10   11.99    0.74 
  -2  -4  10   12.68    0.81 
  -2  -4  10   12.86    0.75 
   2   4  -9    4.52    0.26 
   2   4  -9    4.34    0.47 
  -2   4   9    4.06    0.30 
  -2   4   9    4.04    0.28 
   2   4  -9    4.02    0.31 
  -2   4   9    4.66    0.29 
   2   4  -9    4.38    0.51 
   2  -4  -9    3.84    0.34 
  -2  -4   9    4.72    0.37 
  -2  -4   9    4.89    0.41 
  -2   4   8    7.13    0.37 
   2   4  -8    7.34    0.56 
  -2   4   8    7.48    0.39 
   2   4  -8    6.86    0.52 
   2   4  -8    6.50    0.43 
  -2   4   8    6.68    0.39 
  -2   4   8    6.92    0.48 
  -2  -4   8    6.95    0.49 
   2  -4  -8    6.23    0.45 
  -2  -4   8    5.98    0.44 
  -2   4   7    1.77    0.25 
  -2   4   7    2.36    0.18 
   2   4  -7    2.40    0.34 
   2   4  -7    2.36    0.19 
  -2   4   7    2.07    0.16 
   2   4  -7    2.46    0.26 
  -2   4   7    2.14    0.15 
   2   4  -7    2.54    0.31 
  -2   4   7    1.60    0.15 
   2  -4  -7    2.26    0.26 
  -2  -4   7    2.04    0.26 
  -2  -4   7    2.15    0.27 
  -2  -4   7    2.28    0.26 
   2   4  -6   36.13    1.60 
   2   4  -6   35.91    1.60 
  -2   4   6   37.59    1.60 
  -2   4   6   36.11    1.55 
   2   4  -6   39.20    1.80 
  -2   4   6   35.81    1.65 
  -2   4   6   33.12    1.55 
  -2  -4   6   35.27    1.64 
  -2  -4   6   35.83    1.61 
   2  -4  -6   34.42    1.65 
  -2  -4   6   35.91    1.71 
  -2  -4   6   36.26    1.63 
  -2  -4   6   37.24    1.64 
   2   4  -5    1.99    0.23 
  -2   4   5    2.52    0.19 
  -2   4   5    1.98    0.22 
   2   4  -5    2.68    0.30 
   2   4  -5    2.18    0.18 
   2   4  -5    1.90    0.24 
  -2   4   5    2.02    0.17 
  -2   4   5    2.60    0.16 
  -2   4   5    2.22    0.17 
   2  -4  -5    2.25    0.26 
  -2  -4   5    2.41    0.25 
  -2  -4   5    2.11    0.18 
  -2  -4   5    2.35    0.21 
  -2  -4   5    2.06    0.19 
  -2  -4   5    1.94    0.21 
   2   4  -4   67.85    2.93 
   2   4  -4   69.42    2.88 
  -2  -4   4   67.26    2.91 
  -2  -4   4   68.78    2.89 
   2  -4  -4   65.66    2.94 
   2   4  -3   75.22    3.17 
   2   4  -2   27.37    1.22 
   2   4  -2   28.33    1.21 
  -2   4   2   28.08    1.17 
   2   4  -2   27.40    1.19 
  -2   4   2   26.42    1.27 
  -2   4   2   28.37    1.26 
   2   4  -2   26.33    1.22 
   2   4  -2   26.33    1.22 
  -2  -4   2   27.26    1.24 
   2  -4  -2   28.13    1.26 
  -2  -4   2   27.72    1.21 
  -2  -4   2   28.65    1.20 
  -2  -4   2   27.65    1.22 
  -2   4   1    4.84    0.21 
   2   4  -1    4.58    0.23 
  -2   4   1    4.54    0.23 
   2   4  -1    4.36    0.24 
   2   4  -1    4.42    0.24 
  -2   4   1    4.39    0.30 
   2   4  -1    4.04    0.25 
   2   4  -1    4.26    0.25 
  -2   4   1    5.10    0.21 
  -2   4   1    4.12    0.24 
   2  -4  -1    4.53    0.30 
  -2  -4   1    4.57    0.26 
  -2  -4   1    4.36    0.25 
  -2  -4   1    4.11    0.27 
   2  -4  -1    4.57    0.22 
  -2  -4   1    4.12    0.23 
  -2  -4   1    4.32    0.26 
  -2   4   0    0.80    0.07 
   2   4   0    0.66    0.09 
  -2   4   0    0.53    0.11 
   2   4   0    0.66    0.07 
   2   4   0    0.67    0.07 
   2   4   0    0.53    0.08 
  -2   4   0    0.66    0.10 
  -2   4   0    0.75    0.11 
   2   4   0    0.65    0.08 
  -2  -4   0    0.61    0.08 
  -2  -4   0    0.75    0.08 
   2  -4   0    0.80    0.08 
  -2  -4   0    0.75    0.11 
   2  -4   0    0.68    0.12 
   2  -4   0    0.75    0.06 
   2  -4   0    0.77    0.08 
  -2   4  -1   53.13    2.30 
   2  -4   1   54.33    2.34 
   2   4   2  353.27   17.35 
  -2   4  -2  373.58   21.57 
  -2   4  -2  327.67   16.09 
   2  -4   2  392.69   22.24 
   2  -4   2  353.39   16.14 
  -2   4  -3    0.71    0.13 
  -2   4  -3    0.58    0.12 
  -2   4  -3    0.74    0.12 
   2   4   3    0.57    0.11 
   2   4   3    0.64    0.07 
   2   4   3    0.73    0.05 
   2   4   3    0.60    0.12 
  -2   4  -3    0.52    0.12 
   2  -4   3    0.57    0.12 
   2  -4   3    0.63    0.12 
   2  -4   3    0.55    0.11 
   2  -4   3    0.64    0.11 
   2   4   4    1.86    0.12 
  -2   4  -4    1.60    0.22 
   2   4   4    1.05    0.18 
  -2   4  -4    1.85    0.19 
  -2   4  -4    1.86    0.23 
   2   4   4    1.64    0.12 
   2   4   4    1.67    0.11 
  -2   4  -4    1.92    0.22 
   2   4   4    1.73    0.13 
  -2   4  -4    1.84    0.22 
   2  -4   4    1.78    0.21 
   2  -4   4    1.67    0.20 
   2  -4   4    1.58    0.21 
   2  -4   4    2.06    0.24 
   2   4   5    0.44    0.07 
   2   4   5    0.56    0.09 
  -2   4  -5    0.29    0.11 
  -2   4  -5    0.42    0.11 
  -2   4  -5    0.38    0.10 
   2   4   5    0.60    0.08 
  -2   4  -5    0.49    0.13 
   2   4   5    0.38    0.11 
  -2   4  -5    0.66    0.11 
   2  -4   5    0.31    0.09 
   2  -4   5    0.47    0.13 
   2  -4   5    0.38    0.11 
  -2   4  -6   29.32    1.56 
   2   4   6   32.82    1.52 
  -2   4  -6   29.16    1.41 
   2   4   6   30.18    1.33 
   2   4   6   29.58    1.29 
   2   4   6   31.94    1.36 
  -2   4  -6   29.80    1.36 
  -2   4  -6   29.49    1.41 
   2  -4   6   30.39    1.45 
   2  -4   6   31.02    1.48 
   2  -4   6   28.70    1.43 
  -2   4  -7    0.18    0.11 
   2   4   7    0.16    0.11 
  -2   4  -7    0.15    0.07 
  -2   4  -7    0.01    0.07 
  -2   4  -7    0.02    0.04 
   2   4   7    0.07    0.06 
   2   4   7    0.11    0.06 
   2  -4   7    0.09    0.07 
   2   4   8    2.84    0.23 
   2   4   8    2.76    0.39 
   2   4   8    2.41    0.15 
   2   4   8    2.52    0.28 
  -2   4  -8    2.49    0.20 
  -2   4  -8    2.95    0.30 
  -2   4  -8    2.72    0.37 
   2  -4   8    2.59    0.35 
   2   4   9   34.35    1.79 
  -2   4  -9   34.92    1.75 
   2   4   9   34.64    1.60 
  -2   4  -9   34.12    1.57 
   2   4   9   34.46    1.62 
  -2   4  -9   33.26    1.53 
   2  -4   9   34.74    1.74 
  -2   4 -10    9.47    0.56 
   2   4  10   11.35    0.78 
   2   4  10   10.28    0.77 
  -2   4 -10   10.73    0.74 
   2  -4  10   10.55    0.74 
  -2   4 -11    0.81    0.22 
   2   4  11    1.45    0.24 
  -2   4 -11    1.20    0.16 
   2   4  11    1.23    0.31 
   2  -4  11    1.00    0.33 
   2   4  12    2.05    0.41 
   2   4  12    2.57    0.35 
  -2   4 -12    2.37    0.17 
  -2   4 -12    2.68    0.43 
   2  -4  12    2.91    0.49 
   2  -4  12    2.10    0.37 
   2   4  13    0.29    0.16 
  -2   4 -13    0.31    0.17 
   2   4  13    0.68    0.25 
   2  -4  13    0.56    0.24 
   2  -4  13    0.31    0.19 
   2   4  14    7.82    1.02 
  -2   4 -14    7.45    0.65 
   2   4  14    8.04    0.64 
   2  -4  14    8.05    0.91 
   2  -4  14    8.12    0.85 
  -2   5  14    3.83    0.66 
   2   5 -14    4.88    0.63 
  -2   5  14    4.52    0.33 
  -2   5  13    1.77    0.28 
   2   5 -13    1.60    0.35 
  -2   5  13    1.41    0.19 
  -2  -5  13    1.47    0.34 
  -2   5  12    6.50    0.39 
  -2   5  12    6.38    0.45 
   2   5 -12    6.34    0.39 
   2   5 -12    4.89    0.67 
   2   5 -12    5.27    0.63 
  -2  -5  12    6.22    0.68 
   2   5 -11    1.49    0.34 
   2   5 -11    1.66    0.23 
  -2   5  11    1.49    0.21 
   2   5 -11    1.28    0.15 
  -2   5  11    1.86    0.20 
   2   5 -11    1.04    0.26 
  -2  -5  11    1.68    0.33 
   2   5 -10    4.97    0.57 
   2   5 -10    4.41    0.58 
  -2   5  10    5.13    0.33 
   2   5 -10    4.73    0.29 
  -2   5  10    4.77    0.38 
   2   5 -10    4.94    0.37 
  -2  -5  10    5.41    0.47 
  -2  -5  10    4.36    0.40 
   2   5  -9    0.02    0.10 
  -2   5   9    0.28    0.12 
   2   5  -9    0.21    0.10 
  -2   5   9    0.19    0.07 
  -2   5   9    0.18    0.07 
   2   5  -9    0.46    0.20 
  -2  -5   9    0.26    0.13 
   2  -5  -9    0.36    0.13 
  -2  -5   9    0.20    0.11 
  -2   5   8    0.29    0.06 
  -2   5   8    0.23    0.07 
  -2   5   8    0.23    0.10 
   2   5  -8    0.25    0.12 
  -2   5   8    0.21    0.06 
   2   5  -8    0.33    0.15 
   2   5  -8    0.20    0.10 
  -2   5   8    0.29    0.08 
  -2  -5   8    0.23    0.11 
  -2  -5   8    0.30    0.13 
   2  -5  -8    0.41    0.14 
  -2   5   7   27.04    1.28 
  -2   5   7   31.07    1.33 
   2   5  -7   28.93    1.39 
  -2   5   7   26.55    1.39 
   2   5  -7   30.35    1.47 
  -2   5   7   29.12    1.28 
   2   5  -7   29.88    1.50 
  -2   5   7   29.38    1.25 
  -2  -5   7   30.23    1.44 
  -2  -5   7   28.69    1.40 
   2   5  -6    5.51    0.41 
   2   5  -6    5.40    0.34 
   2   5  -6    4.58    0.40 
  -2   5   6    5.02    0.33 
  -2   5   6    5.31    0.27 
  -2   5   6    4.90    0.36 
  -2   5   6    5.16    0.32 
  -2   5   6    4.96    0.25 
  -2  -5   6    5.70    0.40 
  -2  -5   6    5.13    0.33 
  -2  -5   6    5.40    0.38 
  -2   5   5    0.67    0.07 
   2   5  -5    0.57    0.11 
  -2   5   5    0.70    0.06 
   2   5  -5    0.62    0.14 
   2   5  -5    0.61    0.12 
   2   5  -5    0.50    0.14 
  -2   5   5    0.51    0.10 
  -2   5   5    0.67    0.13 
  -2  -5   5    0.59    0.14 
  -2  -5   5    0.58    0.12 
  -2  -5   5    0.58    0.10 
  -2  -5   5    0.56    0.12 
  -2  -5   5    0.37    0.09 
  -2   5   4   56.55    2.53 
   2   5  -4   56.59    2.54 
   2   5  -4   60.24    2.55 
   2   5  -4   55.00    2.53 
  -2  -5   4   59.79    2.47 
  -2  -5   4   56.44    2.54 
  -2  -5   4   61.08    2.54 
   2   5  -3    4.26    0.27 
  -2   5   3    5.48    0.35 
  -2   5   3    5.03    0.23 
   2   5  -3    4.77    0.31 
   2   5  -3    4.25    0.30 
  -2   5   3    4.91    0.33 
   2   5  -3    4.74    0.29 
   2   5  -3    4.84    0.30 
  -2   5   3    4.78    0.21 
  -2   5   3    4.62    0.26 
  -2  -5   3    4.92    0.29 
  -2  -5   3    4.37    0.31 
  -2  -5   3    4.97    0.33 
  -2  -5   3    4.88    0.28 
  -2  -5   3    4.98    0.27 
   2   5  -2   79.91    3.36 
   2   5  -1    0.65    0.10 
  -2   5   1    0.83    0.09 
   2   5  -1    0.94    0.08 
  -2   5   1    0.71    0.09 
  -2   5   1    0.75    0.09 
   2   5  -1    0.96    0.12 
  -2   5   1    0.49    0.11 
   2   5  -1    0.65    0.09 
  -2   5   1    0.70    0.05 
   2  -5  -1    0.96    0.15 
  -2  -5   1    0.76    0.11 
  -2  -5   1    0.71    0.09 
  -2  -5   1    0.61    0.09 
   2  -5  -1    0.75    0.08 
  -2  -5   1    0.70    0.08 
  -2   5   0   41.93    1.94 
   2   5   0   41.59    1.86 
   2   5   0   43.73    1.83 
  -2   5   0   43.46    1.86 
  -2   5   0   44.77    1.87 
   2  -5   0   42.78    1.93 
  -2   5  -1    5.78    0.35 
  -2   5  -1    5.46    0.38 
   2   5   1    5.96    0.32 
  -2   5  -1    5.84    0.35 
   2   5   1    5.51    0.28 
  -2   5  -1    5.72    0.32 
   2   5   1    5.54    0.32 
   2   5   1    5.55    0.33 
   2  -5   1    6.08    0.32 
   2  -5   1    5.97    0.33 
   2  -5   1    6.13    0.30 
  -2  -5  -1    5.46    0.34 
   2  -5   1    5.90    0.38 
  -2  -5  -1    5.90    0.34 
  -2   5  -2    3.34    0.26 
  -2   5  -2    2.90    0.26 
  -2   5  -2    3.30    0.23 
   2   5   2    2.54    0.20 
  -2   5  -2    3.14    0.25 
   2   5   2    3.17    0.23 
   2   5   2    3.51    0.18 
   2   5   2    3.45    0.17 
   2   5   2    3.54    0.24 
   2  -5   2    3.24    0.21 
   2  -5   2    3.58    0.24 
   2  -5   2    3.42    0.27 
  -2  -5  -2    3.71    0.26 
   2  -5   2    2.96    0.24 
   2  -5   2    3.12    0.19 
  -2   5  -3   82.81    5.39 
  -2   5  -3   84.68    5.39 
  -2   5  -3   86.80   11.43 
   2   5   3   89.54    6.10 
  -2  -5  -3   78.08    3.97 
   2  -5   3   78.76    5.18 
   2  -5   3  106.48   13.23 
   2  -5   3   88.03    5.32 
  -2   5  -4    3.94    0.32 
   2   5   4    3.47    0.28 
   2   5   4    3.92    0.30 
   2   5   4    3.66    0.18 
  -2   5  -4    4.15    0.32 
   2   5   4    3.53    0.24 
  -2   5  -4    3.70    0.31 
   2   5   4    3.95    0.20 
  -2   5  -4    3.78    0.28 
   2  -5   4    3.60    0.27 
   2  -5   4    3.55    0.28 
   2  -5   4    3.30    0.29 
  -2   5  -5   68.76    3.04 
  -2   5  -5   70.47    3.08 
  -2   5  -5   66.01    3.09 
  -2   5  -5   71.92    3.19 
   2   5   5   68.49    3.09 
  -2   5  -5   71.54    3.02 
   2  -5   5   69.34    3.09 
   2  -5   5   71.26    3.04 
   2  -5   5   71.24    3.06 
   2   5   6   36.29    1.64 
  -2   5  -6   37.33    1.70 
  -2   5  -6   38.76    1.77 
  -2   5  -6   39.26    1.84 
   2   5   6   37.90    1.62 
  -2   5  -6   35.76    1.82 
   2   5   6   39.30    1.64 
   2   5   6   37.28    1.62 
   2  -5   6   40.50    1.82 
   2   5   7   54.57    2.35 
   2   5   7   52.80    2.28 
   2   5   7   53.02    2.52 
  -2   5  -7   49.35    2.52 
  -2   5  -7   56.39    2.45 
   2   5   7   57.68    2.34 
  -2   5  -7   52.49    2.36 
  -2   5  -7   53.95    2.53 
   2  -5   7   56.02    2.51 
   2   5   8   14.85    0.72 
   2   5   8   14.54    0.68 
   2   5   8   14.16    0.62 
  -2   5  -8   12.92    0.86 
   2   5   8   13.88    0.64 
   2   5   8   14.04    0.89 
  -2   5  -8   13.36    0.77 
  -2   5  -8   14.60    0.77 
   2   5   8   14.08    0.74 
  -2   5  -8   12.95    0.88 
   2  -5   8   15.94    0.90 
   2   5   9   34.78    1.55 
   2   5   9   32.51    1.74 
  -2   5  -9   32.52    1.57 
  -2   5  -9   33.73    1.73 
   2   5   9   32.14    1.56 
   2  -5   9   33.60    1.71 
   2   5  10    5.18    0.39 
   2   5  10    5.31    0.64 
  -2   5 -10    6.69    0.56 
  -2   5 -10    5.09    0.38 
   2  -5  10    5.28    0.59 
  -2   5 -11    0.92    0.25 
   2   5  11    0.64    0.17 
   2   5  11    0.66    0.24 
  -2   5 -11    0.46    0.12 
   2  -5  11    1.01    0.26 
   2   5  12    6.55    0.78 
  -2   5 -12    8.29    0.69 
   2   5  12    8.07    0.57 
  -2   5 -12    7.87    0.45 
   2  -5  12    7.60    0.68 
   2  -5  12    7.09    0.78 
  -2   5 -13    6.07    0.69 
   2   5  13    6.67    0.82 
   2   5  13    5.61    0.49 
   2  -5  13    5.07    0.67 
   2  -5  13    6.33    0.76 
   2   5  14    1.79    0.37 
  -2   5 -14    1.86    0.37 
   2  -5  14    1.35    0.39 
  -2   6  13    9.33    0.60 
  -2   6  13    9.56    1.00 
   2   6 -13    7.11    0.79 
  -2   6  13    8.50    0.49 
  -2  -6  13    9.37    0.78 
  -2   6  12    0.05    0.06 
   2   6 -12    0.15    0.18 
   2   6 -12    0.00    0.10 
  -2   6  12    0.02    0.07 
   2   6 -12   -0.02    0.06 
  -2  -6  12    0.01    0.11 
   2   6 -11    0.09    0.13 
   2   6 -11    0.07    0.09 
   2   6 -11    0.23    0.18 
   2   6 -11    0.07    0.05 
  -2   6  11    0.11    0.09 
  -2   6  11    0.08    0.06 
  -2  -6  11    0.00    0.08 
  -2   6  10   13.56    0.68 
  -2   6  10   13.96    0.69 
   2   6 -10   13.47    0.80 
   2   6 -10   12.87    0.67 
  -2   6  10   13.35    0.69 
   2   6 -10   14.04    0.93 
   2   6  -9   -0.09    0.07 
  -2   6   9    0.11    0.04 
   2   6  -9   -0.01    0.06 
  -2   6   9    0.14    0.06 
   2   6  -9    0.17    0.13 
  -2   6   9    0.07    0.05 
  -2  -6   9    0.11    0.10 
  -2   6   8    7.05    0.38 
   2   6  -8    6.28    0.47 
   2   6  -8    6.09    0.54 
  -2   6   8    6.38    0.36 
   2   6  -8    6.81    0.54 
  -2   6   8    6.55    0.40 
  -2   6   8    7.05    0.34 
  -2   6   8    6.31    0.47 
  -2  -6   8    6.99    0.52 
  -2  -6   8    5.74    0.46 
   2   6  -7    2.40    0.36 
  -2   6   7    2.78    0.22 
  -2   6   7    2.59    0.17 
   2   6  -7    2.31    0.30 
  -2   6   7    2.59    0.23 
  -2   6   7    2.86    0.16 
   2   6  -7    2.86    0.35 
  -2   6   7    2.93    0.37 
  -2  -6   7    2.17    0.30 
  -2  -6   7    1.87    0.28 
  -2   6   6   19.04    0.91 
  -2   6   6   18.43    0.80 
  -2   6   6   18.45    0.92 
   2   6  -6   18.29    1.01 
   2   6  -6   18.76    1.00 
  -2  -6   6   16.99    0.95 
  -2  -6   6   18.12    0.88 
  -2  -6   6   19.32    0.99 
  -2   6   5    5.22    0.24 
   2   6  -5    5.18    0.37 
  -2   6   5    5.66    0.38 
  -2   6   5    5.22    0.25 
   2   6  -5    4.94    0.39 
   2   6  -5    5.65    0.40 
  -2   6   5    5.17    0.36 
  -2  -6   5    5.16    0.34 
  -2  -6   5    5.14    0.38 
  -2  -6   5    5.09    0.31 
  -2  -6   5    5.45    0.39 
   2   6  -4    0.02    0.05 
   2   6  -4    0.11    0.06 
  -2   6   4    0.07    0.06 
   2   6  -4    0.12    0.07 
  -2   6   4    0.06    0.04 
   2   6  -4    0.01    0.04 
  -2   6   4    0.03    0.05 
  -2  -6   4    0.07    0.04 
  -2  -6   4    0.08    0.05 
  -2  -6   4    0.12    0.07 
  -2   6   3   43.47    2.00 
   2   6  -3   42.88    1.96 
   2   6  -3   45.99    1.96 
   2   6  -3   44.43    1.91 
   2   6  -3   42.69    1.95 
  -2   6   3   43.69    2.01 
   2   6  -3   42.00    1.96 
  -2   6   3   47.62    1.85 
  -2  -6   3   45.39    1.98 
  -2  -6   3   44.82    1.91 
  -2  -6   3   42.72    1.96 
  -2  -6   3   43.89    1.89 
  -2   6   2   28.18    1.22 
   2   6  -2   27.87    1.26 
  -2   6   2   29.55    1.35 
   2   6  -2   28.34    1.29 
  -2   6   2   27.74    1.20 
   2   6  -2   27.48    1.22 
   2   6  -2   27.21    1.27 
  -2   6   2   29.50    1.24 
   2   6  -2   27.13    1.27 
  -2   6   2   27.32    1.35 
  -2  -6   2   28.25    1.23 
  -2  -6   2   27.16    1.28 
  -2  -6   2   29.08    1.23 
  -2  -6   2   28.86    1.27 
  -2   6   1   16.98    0.77 
   2   6  -1   15.64    0.76 
   2   6  -1   16.42    0.80 
  -2   6   1   16.04    0.86 
   2   6  -1   17.65    0.74 
  -2   6   1   16.35    0.71 
  -2   6   1   16.62    0.70 
   2   6  -1   16.26    0.78 
  -2   6   1   16.64    0.73 
  -2   6   1   16.61    0.77 
   2   6  -1   16.30    0.77 
  -2  -6   1   16.82    0.78 
  -2  -6   1   16.51    0.76 
  -2  -6   1   16.07    0.74 
  -2  -6   1   16.82    0.79 
   2   6   0  108.72    5.41 
  -2   6   0   94.13    5.49 
  -2   6   0   95.83    9.07 
   2   6   0  112.96    5.49 
  -2   6   0   94.44    5.52 
   2  -6   0  103.84    5.51 
   2  -6   0   91.83    9.32 
   2  -6   0   95.41    5.44 
  -2  -6   0  126.43    9.55 
  -2   6  -1  103.18    4.36 
  -2   6  -2   21.30    1.02 
   2   6   2   20.25    0.96 
  -2   6  -2   20.34    0.98 
   2   6   2   21.53    0.97 
   2   6   2   19.57    0.97 
  -2   6  -2   20.45    1.06 
   2   6   2   20.48    0.89 
  -2   6  -2   22.01    1.01 
   2  -6   2   21.02    0.89 
   2  -6   2   20.64    0.94 
  -2  -6  -2   20.65    1.00 
   2  -6   2   19.72    0.87 
   2  -6   2   20.79    0.96 
   2  -6   2   21.76    1.00 
  -2   6  -3   24.44    1.21 
  -2   6  -3   23.56    1.19 
  -2   6  -3   24.18    1.23 
  -2   6  -3   23.09    1.15 
   2   6   3   22.56    1.13 
   2   6   3   24.57    1.15 
   2   6   3   24.38    1.02 
   2   6   3   24.53    1.03 
   2  -6   3   25.14    1.11 
   2  -6   3   24.47    1.08 
   2  -6   3   24.77    1.13 
   2  -6   3   25.22    1.17 
   2  -6   3   22.98    1.04 
  -2   6  -4   62.07    2.67 
   2   6   4   60.40    2.65 
  -2   6  -4   57.58    2.67 
  -2   6  -4   58.66    2.70 
  -2   6  -4   60.06    2.65 
   2   6   4   59.68    2.66 
  -2   6  -4   61.13    2.71 
   2  -6   4   60.08    2.68 
   2  -6   4   61.92    2.70 
   2  -6   4   61.26    2.61 
   2   6   5   11.02    0.48 
  -2   6  -5   10.70    0.60 
  -2   6  -5   11.00    0.68 
  -2   6  -5    9.90    0.64 
   2   6   5   10.05    0.61 
   2   6   5   11.15    0.65 
   2   6   5   10.92    0.49 
  -2   6  -5    9.81    0.65 
   2   6   5   11.29    0.56 
   2  -6   5   10.74    0.61 
   2  -6   5    8.88    0.62 
   2  -6   5   10.79    0.59 
  -2   6  -6    3.40    0.27 
   2   6   6    2.67    0.19 
   2   6   6    2.82    0.19 
   2   6   6    2.92    0.19 
  -2   6  -6    2.60    0.35 
   2   6   6    4.00    0.42 
  -2   6  -6    3.34    0.40 
  -2   6  -6    2.77    0.33 
   2   6   6    3.18    0.21 
   2  -6   6    3.38    0.38 
  -2   6  -7    0.08    0.10 
   2   6   7    0.15    0.05 
  -2   6  -7    0.13    0.09 
   2   6   7    0.24    0.13 
   2   6   7    0.07    0.05 
   2   6   7    0.08    0.05 
   2   6   7    0.10    0.05 
  -2   6  -7    0.08    0.09 
   2   6   7    0.06    0.05 
   2  -6   7   -0.03    0.06 
   2   6   8    6.21    0.33 
   2   6   8    6.30    0.31 
   2   6   8    6.96    0.55 
   2   6   8    6.58    0.38 
  -2   6  -8    6.36    0.55 
   2   6   8    5.97    0.39 
  -2   6  -8    6.18    0.53 
   2   6   8    6.57    0.39 
  -2   6  -8    5.98    0.53 
   2  -6   8    6.30    0.52 
   2   6   9   20.85    0.91 
   2   6   9   20.79    0.93 
   2   6   9   22.12    1.04 
  -2   6  -9   22.19    1.25 
   2   6   9   21.15    0.97 
   2   6   9   19.92    1.22 
   2  -6   9   21.49    1.22 
  -2   6 -10    0.59    0.20 
   2   6  10    0.87    0.25 
   2   6  10    0.50    0.13 
   2   6  10    0.84    0.22 
  -2   6 -10    0.99    0.22 
  -2   6 -11    0.58    0.22 
   2   6  11    0.67    0.16 
   2   6  11    0.79    0.26 
   2  -6  11    0.88    0.27 
  -2   6 -12    3.53    0.51 
  -2   6 -12    3.56    0.38 
   2   6  12    3.72    0.56 
   2   6  12    4.08    0.43 
   2  -6  12    3.26    0.51 
   2  -6  12    3.10    0.50 
  -2   6 -13    0.18    0.15 
   2   6  13    0.33    0.14 
   2  -6  13    0.34    0.21 
   2  -6  13    0.26    0.19 
  -2   7  13    0.72    0.18 
   2   7 -13    0.50    0.23 
  -2   7  13    0.40    0.22 
  -2   7  13    0.64    0.13 
  -2  -7  13    0.56    0.24 
  -2   7  12    9.08    0.49 
  -2   7  12    8.64    0.76 
   2   7 -12    9.31    0.60 
   2   7 -12    8.09    0.74 
  -2   7  12    8.59    0.54 
   2   7 -12    8.68    0.81 
  -2  -7  12    6.51    0.74 
   2   7 -11   -0.01    0.11 
   2   7 -11    0.29    0.20 
   2   7 -11   -0.01    0.07 
  -2   7  11    0.07    0.06 
  -2   7  11    0.02    0.05 
  -2   7  11   -0.02    0.10 
  -2  -7  11   -0.03    0.09 
  -2   7  10    3.11    0.25 
  -2   7  10    3.36    0.24 
   2   7 -10    2.96    0.49 
  -2   7  10    3.29    0.24 
   2   7 -10    3.97    0.52 
   2   7 -10    3.49    0.41 
  -2  -7  10    3.01    0.44 
  -2   7   9   19.81    0.94 
   2   7  -9   18.65    1.19 
  -2   7   9   21.82    0.96 
  -2   7   9   20.87    0.93 
  -2   7   9   21.66    1.01 
   2   7  -9   19.03    1.23 
   2   7  -9   21.07    1.13 
  -2  -7   9   20.51    1.19 
   2   7  -8    5.11    0.42 
  -2   7   8    4.88    0.40 
  -2   7   8    5.19    0.26 
  -2   7   8    4.63    0.34 
   2   7  -8    3.99    0.51 
  -2   7   8    5.06    0.33 
   2   7  -8    4.31    0.50 
  -2   7   8    5.01    0.28 
  -2  -7   8    4.21    0.47 
  -2   7   7    7.65    0.36 
  -2   7   7    7.51    0.48 
   2   7  -7    7.23    0.58 
   2   7  -7    8.17    0.55 
   2   7  -7    7.73    0.58 
  -2   7   7    7.04    0.54 
  -2   7   7    7.83    0.37 
  -2   7   7    7.71    0.47 
  -2  -7   7    7.46    0.55 
  -2   7   6    0.25    0.04 
   2   7  -6    0.18    0.11 
  -2   7   6    0.22    0.09 
  -2   7   6    0.30    0.05 
  -2   7   6    0.28    0.10 
  -2   7   6    0.36    0.11 
   2   7  -6    0.27    0.12 
   2   7  -6    0.37    0.13 
  -2  -7   6    0.24    0.08 
  -2  -7   6    0.19    0.10 
   2   7  -5    6.67    0.47 
  -2   7   5    6.62    0.44 
   2   7  -5    6.36    0.46 
  -2   7   5    6.31    0.38 
  -2   7   5    6.46    0.44 
  -2  -7   5    5.74    0.44 
  -2  -7   5    6.41    0.36 
   2   7  -4   33.66    1.65 
  -2   7   4   34.84    1.55 
  -2   7   4   35.65    1.67 
   2   7  -4   35.17    1.65 
  -2   7   4   35.21    1.67 
  -2   7   4   37.09    1.63 
  -2  -7   4   35.12    1.57 
  -2  -7   4   37.23    1.66 
  -2  -7   4   35.56    1.55 
  -2  -7   4   35.36    1.66 
  -2   7   3    3.68    0.32 
   2   7  -3    3.62    0.24 
   2   7  -3    3.64    0.29 
   2   7  -3    4.25    0.30 
  -2   7   3    3.82    0.20 
  -2   7   3    3.54    0.25 
   2   7  -3    3.77    0.26 
  -2   7   3    3.94    0.23 
  -2   7   3    3.38    0.31 
  -2   7   3    3.56    0.20 
   2   7  -3    4.04    0.29 
  -2  -7   3    3.51    0.29 
  -2  -7   3    3.79    0.27 
  -2  -7   3    3.50    0.22 
  -2  -7   3    3.80    0.24 
  -2   7   2   37.89    1.77 
   2   7  -2   36.94    1.68 
  -2   7   2   38.51    1.61 
   2   7  -2   34.56    1.65 
   2   7  -2   36.89    1.69 
  -2   7   2   37.15    1.61 
   2   7  -2   38.44    1.68 
  -2   7   2   38.34    1.62 
   2   7  -2   37.38    1.61 
  -2  -7   2   39.23    1.69 
  -2  -7   2   37.11    1.62 
  -2  -7   2   37.39    1.71 
  -2  -7   2   37.49    1.62 
   2   7  -1   12.95    0.62 
  -2   7   1   12.60    0.73 
   2   7  -1   12.20    0.58 
  -2   7   1   12.83    0.62 
  -2   7   1   12.04    0.62 
   2   7  -1   11.66    0.62 
   2   7  -1   12.35    0.63 
  -2   7   1   12.90    0.58 
  -2  -7   1   12.48    0.61 
   2  -7  -1   12.76    0.61 
  -2  -7   1   12.79    0.58 
  -2  -7   1   12.76    0.65 
  -2  -7   1   13.19    0.63 
   2   7   0    5.15    0.35 
   2   7   0    5.38    0.33 
  -2   7   0    5.99    0.36 
   2   7   0    5.73    0.32 
   2   7   0    6.04    0.30 
  -2   7   0    6.37    0.36 
  -2   7   0    5.94    0.32 
  -2   7   0    5.27    0.42 
  -2  -7   0    5.69    0.30 
  -2  -7   0    6.08    0.37 
   2  -7   0    5.81    0.27 
   2  -7   0    5.65    0.28 
  -2  -7   0    5.80    0.28 
  -2  -7   0    5.60    0.33 
   2  -7   0    5.54    0.31 
   2   7   1   32.46    1.37 
   2   7   1   31.86    1.45 
   2   7   1   33.23    1.40 
  -2   7  -1   29.89    1.45 
  -2   7  -1   32.82    1.56 
   2   7   1   31.88    1.43 
  -2   7  -1   32.41    1.47 
  -2   7  -1   32.56    1.42 
   2   7   1   31.28    1.38 
  -2  -7  -1   30.80    1.47 
   2  -7   1   32.33    1.38 
  -2  -7  -1   31.31    1.44 
   2  -7   1   31.50    1.41 
   2  -7   1   32.16    1.39 
   2   7   2    7.49    0.34 
  -2   7  -2    6.24    0.44 
  -2   7  -2    7.15    0.50 
   2   7   2    6.67    0.40 
  -2   7  -2    6.37    0.41 
  -2   7  -2    6.17    0.43 
   2   7   2    7.16    0.41 
   2   7   2    7.15    0.40 
   2   7   2    7.57    0.35 
  -2  -7  -2    6.56    0.43 
  -2  -7  -2    7.55    0.44 
   2  -7   2    7.00    0.38 
   2  -7   2    7.51    0.40 
   2  -7   2    7.26    0.43 
  -2   7  -3   23.81    1.17 
  -2   7  -3   22.92    1.23 
  -2   7  -3   24.54    1.21 
  -2   7  -3   24.06    1.17 
   2   7   3   24.07    1.14 
   2   7   3   24.09    1.03 
   2   7   3   24.90    1.02 
   2   7   3   22.83    1.13 
   2  -7   3   24.67    1.03 
   2  -7   3   24.97    1.18 
   2  -7   3   24.12    1.07 
   2  -7   3   24.71    1.11 
   2  -7   3   22.58    1.12 
   2   7   4    1.58    0.09 
  -2   7  -4    1.21    0.22 
  -2   7  -4    1.53    0.21 
   2   7   4    1.68    0.11 
   2   7   4    1.55    0.22 
  -2   7  -4    1.30    0.21 
   2   7   4    1.82    0.22 
   2  -7   4    1.95    0.22 
   2  -7   4    1.49    0.20 
   2  -7   4    1.37    0.12 
   2  -7   4    1.55    0.24 
   2   7   5    5.14    0.39 
   2   7   5    5.34    0.26 
  -2   7  -5    3.62    0.43 
  -2   7  -5    4.45    0.40 
   2   7   5    4.96    0.34 
   2   7   5    4.85    0.23 
  -2   7  -5    4.61    0.40 
   2  -7   5    5.90    0.40 
   2  -7   5    5.07    0.40 
   2  -7   5    4.50    0.29 
   2   7   6    0.34    0.12 
   2   7   6    0.48    0.15 
   2   7   6    0.52    0.09 
  -2   7  -6    0.43    0.15 
  -2   7  -6    0.64    0.18 
   2   7   6    0.57    0.11 
   2   7   6    0.34    0.09 
  -2   7  -6    0.27    0.12 
   2  -7   6    0.61    0.12 
   2  -7   6    0.25    0.11 
   2   7   7    9.65    0.48 
   2   7   7    9.93    0.66 
  -2   7  -7    9.14    0.68 
   2   7   7    9.83    0.48 
   2   7   7    8.44    0.47 
   2   7   7    9.15    0.48 
   2   7   7    9.98    0.56 
   2   7   7    8.69    0.60 
  -2   7  -7    8.24    0.65 
  -2   7  -7    9.27    0.63 
   2  -7   7   10.03    0.67 
   2  -7   7    9.48    0.53 
   2   7   8   51.43    2.21 
   2   7   8   52.24    2.24 
  -2   7  -8   46.49    2.49 
   2   7   8   51.88    2.29 
  -2   7  -8   51.80    2.42 
   2   7   8   51.27    2.25 
  -2   7  -8   53.08    2.53 
   2   7   8   53.05    2.20 
   2   7   8   51.99    2.48 
   2  -7   8   52.49    2.48 
  -2   7  -9    0.40    0.15 
   2   7   9    0.60    0.12 
   2   7   9    0.67    0.08 
  -2   7  -9    0.66    0.22 
   2   7   9    0.80    0.15 
   2   7   9    0.71    0.23 
   2   7   9    0.62    0.12 
   2   7   9    0.78    0.10 
  -2   7  -9    0.67    0.24 
   2  -7   9    0.44    0.17 
   2   7  10    0.55    0.14 
   2   7  10    0.63    0.22 
  -2   7 -10    0.86    0.20 
   2   7  10    0.51    0.09 
   2   7  10    0.51    0.13 
  -2   7 -10    0.42    0.19 
   2   7  10    0.52    0.07 
   2  -7  10    0.79    0.25 
  -2   7 -11    2.55    0.46 
  -2   7 -11    2.50    0.33 
   2   7  11    2.24    0.42 
   2  -7  11    2.03    0.38 
   2  -7  11    1.90    0.39 
  -2   7 -12    0.15    0.10 
  -2   7 -12    0.12    0.14 
   2   7  12    0.06    0.07 
   2   7  12   -0.01    0.12 
   2  -7  12    0.10    0.15 
   2  -7  12   -0.01    0.12 
   2   7  13    6.01    0.77 
   2   7  13    7.63    0.54 
  -2   7 -13    6.63    0.46 
  -2   7 -13    5.91    0.74 
   2  -7  13    6.03    0.82 
   2  -7  13    7.86    0.85 
   2   8 -13    0.85    0.32 
   2   8 -13    1.23    0.24 
   2   8 -13    0.90    0.32 
  -2   8  13    1.29    0.35 
  -2   8  13    1.27    0.17 
  -2   8  13    0.99    0.20 
  -2  -8  13    0.75    0.27 
   2   8 -12    0.28    0.19 
  -2   8  12    0.16    0.09 
   2   8 -12    0.07    0.10 
   2   8 -12    0.22    0.18 
  -2   8  12    0.11    0.15 
  -2   8  12    0.22    0.09 
  -2  -8  12    0.08    0.13 
  -2   8  11    4.87    0.63 
   2   8 -11    4.29    0.63 
  -2   8  11    4.57    0.32 
   2   8 -11    5.00    0.53 
  -2   8  11    4.68    0.33 
   2   8 -11    5.43    0.65 
  -2  -8  11    4.84    0.60 
  -2   8  10    1.28    0.15 
   2   8 -10    1.38    0.27 
  -2   8  10    0.98    0.27 
   2   8 -10    0.85    0.29 
  -2   8  10    1.15    0.10 
  -2   8  10    1.28    0.14 
  -2   8  10    1.16    0.16 
  -2   8  10    1.50    0.20 
   2   8 -10    0.71    0.25 
  -2  -8  10    1.38    0.31 
  -2   8   9    0.43    0.11 
  -2   8   9    0.45    0.12 
  -2   8   9    0.37    0.18 
   2   8  -9    0.17    0.27 
  -2   8   9    0.29    0.06 
  -2   8   9    0.31    0.07 
  -2   8   9    0.25    0.12 
   2   8  -9    0.25    0.14 
   2   8  -8   10.93    0.73 
  -2   8   8   11.66    0.76 
  -2   8   8   11.29    0.64 
  -2   8   8   11.42    0.50 
   2   8  -8   10.40    0.78 
   2   8  -8   10.33    0.77 
  -2   8   8   10.68    0.51 
  -2   8   8   10.63    0.65 
  -2   8   8   10.91    0.63 
  -2  -8   8   11.06    0.76 
  -2   8   7    0.10    0.07 
   2   8  -7    0.19    0.13 
   2   8  -7    0.25    0.13 
  -2   8   7    0.17    0.04 
  -2   8   7    0.06    0.07 
  -2   8   7    0.16    0.04 
   2   8  -7   -0.03    0.08 
  -2   8   7    0.32    0.12 
  -2   8   7    0.14    0.08 
  -2  -8   7    0.23    0.13 
  -2   8   6   15.52    0.80 
   2   8  -6   16.29    0.94 
   2   8  -6   15.02    0.92 
  -2   8   6   16.42    0.88 
  -2   8   6   15.68    0.89 
  -2   8   6   16.07    0.87 
   2   8  -6   16.92    0.95 
  -2  -8   6   16.18    0.92 
  -2  -8   6   15.86    0.78 
  -2   8   5   27.80    1.44 
   2   8  -5   29.89    1.47 
  -2   8   5   33.33    1.47 
  -2   8   5   30.62    1.42 
   2   8  -5   26.79    1.44 
  -2   8   5   29.25    1.33 
  -2  -8   5   29.60    1.45 
  -2  -8   5   28.24    1.31 
  -2   8   4    0.04    0.04 
   2   8  -4    0.02    0.07 
  -2   8   4    0.02    0.07 
  -2   8   4    0.07    0.06 
  -2   8   4    0.00    0.02 
  -2   8   4    0.00    0.02 
   2   8  -4    0.09    0.07 
  -2  -8   4   -0.01    0.04 
  -2  -8   4    0.00    0.03 
  -2  -8   4    0.04    0.06 
  -2   8   3    6.96    0.34 
  -2   8   3    6.15    0.36 
  -2   8   3    6.32    0.47 
   2   8  -3    6.49    0.42 
  -2   8   3    5.98    0.34 
   2   8  -3    5.80    0.35 
  -2   8   3    6.17    0.32 
  -2  -8   3    5.96    0.35 
  -2  -8   3    6.39    0.35 
  -2  -8   3    6.39    0.42 
  -2   8   2    9.98    0.52 
   2   8  -2   10.27    0.62 
  -2   8   2   10.23    0.50 
   2   8  -2   10.23    0.51 
  -2   8   2   10.30    0.52 
   2   8  -2   10.15    0.57 
   2   8  -2   10.92    0.56 
  -2   8   2   10.48    0.73 
  -2   8   2   10.76    0.50 
  -2   8   2   10.52    0.47 
  -2  -8   2   10.10    0.51 
  -2  -8   2   10.34    0.57 
  -2  -8   2   10.18    0.52 
  -2  -8   2   10.29    0.57 
  -2   8   1   35.95    1.55 
   2   8  -1   36.06    1.59 
  -2   8   1   35.84    1.60 
   2   8  -1   36.41    1.61 
  -2   8   1   36.64    1.60 
   2   8  -1   36.63    1.54 
   2   8  -1   34.52    1.59 
   2   8  -1   35.32    1.64 
  -2  -8   1   36.38    1.54 
  -2  -8   1   35.56    1.63 
  -2  -8   1   36.00    1.59 
   2  -8  -1   34.73    1.58 
  -2  -8   1   36.15    1.58 
  -2   8   0    0.03    0.04 
   2   8   0    0.04    0.03 
   2   8   0    0.00    0.04 
   2   8   0    0.01    0.04 
   2   8   0   -0.03    0.03 
   2   8   0    0.08    0.05 
  -2   8   0    0.08    0.05 
  -2   8   0    0.01    0.06 
  -2   8   0   -0.02    0.03 
  -2  -8   0    0.04    0.04 
   2  -8   0    0.02    0.02 
  -2  -8   0    0.01    0.02 
   2  -8   0    0.00    0.03 
  -2  -8   0    0.01    0.04 
   2   8   1    7.40    0.41 
   2   8   1    6.93    0.37 
  -2   8  -1    6.53    0.40 
  -2   8  -1    6.84    0.44 
  -2   8  -1    7.17    0.52 
  -2   8  -1    6.92    0.45 
   2   8   1    6.94    0.36 
   2   8   1    7.60    0.38 
   2   8   1    6.79    0.43 
   2  -8   1    7.23    0.39 
  -2  -8  -1    7.19    0.42 
   2  -8   1    6.96    0.38 
  -2  -8  -1    7.08    0.45 
   2   8   2   18.63    0.92 
  -2   8  -2   18.73    0.92 
  -2   8  -2   17.79    0.94 
  -2   8  -2   18.74    1.03 
   2   8   2   18.90    0.88 
  -2   8  -2   17.40    0.95 
   2   8   2   19.08    0.90 
   2   8   2   18.26    0.82 
   2   8   2   19.16    0.82 
  -2  -8  -2   17.72    0.92 
   2  -8   2   18.56    0.91 
  -2  -8  -2   16.80    0.93 
   2  -8   2   19.56    0.87 
   2  -8   2   18.77    0.87 
   2   8   3    0.02    0.04 
  -2   8  -3   -0.06    0.07 
  -2   8  -3   -0.02    0.04 
   2   8   3    0.01    0.02 
   2   8   3    0.03    0.02 
   2   8   3    0.10    0.06 
   2   8   3    0.07    0.05 
  -2   8  -3    0.01    0.07 
   2  -8   3    0.02    0.02 
   2  -8   3   -0.04    0.03 
   2  -8   3    0.00    0.05 
   2  -8   3    0.03    0.03 
   2   8   4    2.51    0.15 
   2   8   4    2.45    0.15 
  -2   8  -4    2.77    0.36 
   2   8   4    2.62    0.29 
  -2   8  -4    2.13    0.31 
   2  -8   4    2.17    0.20 
   2  -8   4    2.63    0.31 
   2  -8   4    2.50    0.16 
   2  -8   4    2.63    0.20 
   2  -8   4    2.41    0.26 
  -2   8  -5   24.13    1.28 
   2   8   5   25.48    1.24 
  -2   8  -5   23.35    1.30 
   2   8   5   24.72    1.20 
   2   8   5   25.81    1.22 
  -2   8  -5   24.14    1.31 
   2   8   5   24.88    1.06 
   2   8   5   24.87    1.04 
   2  -8   5   24.53    1.10 
   2  -8   5   23.14    1.26 
   2   8   6   15.84    0.91 
  -2   8  -6   15.65    0.94 
   2   8   6   16.53    0.72 
   2   8   6   15.75    0.81 
  -2   8  -6   15.72    0.97 
   2   8   6   15.41    0.87 
  -2   8  -6   15.89    0.95 
   2   8   6   17.17    0.88 
   2  -8   6   14.39    0.91 
   2  -8   6   15.69    0.77 
   2   8   7   10.52    0.50 
   2   8   7    9.28    0.64 
  -2   8  -7   11.37    0.77 
  -2   8  -7   10.17    0.73 
   2   8   7    9.65    0.60 
   2   8   7   10.39    0.69 
   2   8   7   10.26    0.50 
  -2   8  -7   10.19    0.70 
   2   8   7    9.99    0.53 
   2   8   7    9.91    0.54 
   2  -8   7    9.37    0.54 
   2  -8   7   11.27    0.73 
   2   8   8    3.15    0.21 
   2   8   8    2.58    0.20 
  -2   8  -8    2.33    0.40 
  -2   8  -8    2.86    0.44 
   2   8   8    2.50    0.20 
   2   8   8    2.88    0.37 
   2   8   8    2.82    0.39 
  -2   8  -8    2.65    0.37 
   2   8   8    2.76    0.30 
   2   8   8    2.38    0.19 
   2  -8   8    2.30    0.37 
   2   8   9    4.55    0.30 
  -2   8  -9    4.70    0.50 
   2   8   9    4.20    0.48 
   2   8   9    3.94    0.32 
   2   8   9    4.14    0.30 
   2   8   9    4.62    0.57 
   2   8   9    3.92    0.26 
  -2   8  -9    3.43    0.54 
   2   8   9    4.54    0.25 
  -2   8  -9    4.15    0.58 
   2  -8   9    2.30    0.52 
   2   8  10    0.70    0.15 
   2   8  10    0.53    0.11 
   2   8  10    0.47    0.07 
   2   8  10    0.57    0.19 
   2   8  10    0.49    0.12 
  -2   8 -10    0.46    0.17 
   2   8  10    0.51    0.08 
   2   8  10    0.80    0.35 
   2   8  10    0.50    0.09 
  -2   8 -10    0.38    0.20 
   2  -8  10    0.58    0.20 
   2  -8  10    0.64    0.22 
   2   8  11    2.32    0.42 
  -2   8 -11    2.56    0.36 
   2   8  11    2.42    0.38 
  -2   8 -11    1.96    0.40 
   2   8  11    2.29    0.28 
   2  -8  11    2.15    0.42 
   2  -8  11    3.57    0.50 
  -2   8 -12    3.96    0.45 
  -2   8 -12    2.92    0.51 
   2   8  12    3.44    0.54 
   2   8  12    4.27    0.42 
   2  -8  12    4.03    0.56 
   2  -8  12    3.12    0.51 
   2   9 -12    0.65    0.27 
   2   9 -12    0.77    0.30 
  -2   9  12    0.33    0.21 
   2   9 -12    0.35    0.17 
  -2   9  12    0.44    0.11 
  -2  -9  12    0.26    0.21 
  -2   9  11    5.64    0.38 
  -2   9  11    6.63    0.74 
  -2   9  11    5.25    0.46 
   2   9 -11    5.73    0.73 
   2   9 -11    4.52    0.66 
  -2   9  11    5.90    0.36 
   2   9 -11    5.91    0.62 
  -2  -9  11    5.69    0.67 
   2   9 -10    0.01    0.12 
   2   9 -10    0.04    0.10 
  -2   9  10    0.10    0.13 
  -2   9  10    0.03    0.04 
   2   9 -10   -0.08    0.10 
  -2   9  10    0.10    0.08 
  -2   9  10    0.05    0.06 
  -2   9  10    0.08    0.07 
  -2  -9  10    0.01    0.12 
  -2   9   9    4.77    0.57 
  -2   9   9    4.13    0.23 
  -2   9   9    3.44    0.34 
  -2   9   9    4.23    0.33 
   2   9  -9    3.64    0.54 
  -2   9   9    4.39    0.34 
   2   9  -9    4.33    0.50 
   2   9  -9    5.14    0.61 
  -2  -9   9    4.23    0.52 
   2   9  -8    5.23    0.57 
  -2   9   8    6.52    0.53 
  -2   9   8    5.53    0.42 
   2   9  -8    6.95    0.60 
  -2   9   8    6.80    0.46 
  -2   9   8    6.38    0.30 
  -2   9   8    6.57    0.46 
   2   9  -8    5.49    0.81 
  -2  -9   8    6.12    0.54 
   2   9  -7    1.90    0.33 
   2   9  -7    1.96    0.33 
  -2   9   7    1.84    0.30 
   2   9  -7    2.02    0.35 
  -2   9   7    2.22    0.25 
  -2   9   7    2.22    0.29 
  -2  -9   7    1.70    0.30 
  -2   9   6    3.82    0.42 
  -2   9   6    3.04    0.36 
   2   9  -6    2.63    0.38 
  -2   9   6    3.80    0.41 
   2   9  -6    3.69    0.44 
   2   9  -6    2.92    0.39 
  -2   9   6    3.34    0.26 
  -2  -9   6    3.35    0.24 
  -2  -9   6    3.28    0.41 
   2   9  -5   24.54    1.32 
  -2   9   5   24.53    1.07 
   2   9  -5   23.01    1.27 
  -2   9   5   24.94    1.22 
  -2   9   5   25.27    1.14 
  -2   9   5   25.73    1.29 
   2   9  -5   24.96    1.30 
  -2   9   5   23.83    1.27 
  -2  -9   5   25.96    1.29 
  -2  -9   5   24.08    1.13 
  -2   9   4    6.14    0.47 
  -2   9   4    5.80    0.38 
   2   9  -4    6.17    0.45 
  -2   9   4    5.82    0.33 
   2   9  -4    6.21    0.44 
  -2   9   4    6.02    0.48 
  -2   9   4    5.44    0.30 
  -2  -9   4    6.19    0.34 
  -2  -9   4    5.37    0.42 
  -2  -9   4    5.90    0.36 
  -2   9   3    0.05    0.04 
  -2   9   3    0.02    0.04 
   2   9  -3   -0.06    0.04 
   2   9  -3    0.02    0.05 
  -2   9   3    0.01    0.04 
  -2   9   3    0.07    0.04 
  -2   9   3    0.00    0.08 
  -2  -9   3   -0.01    0.06 
  -2  -9   3    0.04    0.05 
  -2  -9   3   -0.01    0.03 
  -2   9   2    0.87    0.21 
  -2   9   2    1.10    0.09 
   2   9  -2    1.34    0.14 
  -2   9   2    1.14    0.15 
  -2   9   2    1.07    0.13 
  -2   9   2    1.25    0.16 
  -2   9   2    1.06    0.08 
   2   9  -2    1.20    0.20 
   2   9  -2    0.84    0.15 
   2   9  -2    1.09    0.25 
  -2  -9   2    1.35    0.15 
  -2  -9   2    1.32    0.15 
  -2  -9   2    1.17    0.17 
   2   9  -1   32.94    1.39 
   2   9  -1   32.11    1.47 
   2   9  -1   31.17    1.46 
  -2   9   1   30.16    1.60 
  -2   9   1   31.72    1.46 
  -2   9   1   32.84    1.47 
   2   9  -1   31.89    1.45 
  -2   9   1   33.72    1.42 
   2  -9  -1   30.45    1.44 
  -2  -9   1   31.48    1.43 
  -2  -9   1   32.45    1.39 
  -2  -9   1   33.31    1.44 
  -2  -9   1   32.20    1.55 
   2   9   0   22.13    1.04 
  -2   9   0   22.92    1.05 
   2   9   0   22.89    1.00 
  -2   9   0   21.76    1.09 
  -2   9   0   22.42    1.10 
  -2   9   0   22.70    1.23 
   2   9   0   24.54    1.14 
   2   9   0   22.33    1.05 
   2  -9   0   23.64    1.05 
  -2  -9   0   21.77    1.06 
  -2  -9   0   21.60    1.11 
  -2   9  -1    1.94    0.25 
   2   9   1    1.83    0.24 
  -2   9  -1    2.10    0.19 
  -2   9  -1    2.26    0.27 
   2   9   1    1.72    0.15 
   2   9   1    2.20    0.16 
  -2   9  -1    1.86    0.30 
   2  -9   1    2.25    0.14 
  -2  -9  -1    1.81    0.25 
  -2  -9  -1    2.32    0.25 
   2  -9   1    2.05    0.18 
   2  -9   1    1.96    0.16 
   2   9   2    0.06    0.04 
  -2   9  -2    0.16    0.10 
   2   9   2    0.08    0.05 
   2   9   2    0.12    0.04 
   2   9   2    0.07    0.06 
  -2   9  -2    0.10    0.07 
  -2   9  -2    0.14    0.10 
   2  -9   2    0.04    0.05 
  -2  -9  -2    0.06    0.07 
   2  -9   2    0.07    0.06 
  -2   9  -3   21.43    1.25 
   2   9   3   23.28    1.01 
   2   9   3   23.37    1.01 
   2   9   3   23.22    1.10 
   2   9   3   22.43    1.12 
  -2   9  -3   23.57    1.22 
   2   9   3   24.95    1.13 
  -2   9  -3   22.81    1.16 
   2  -9   3   23.69    1.09 
   2  -9   3   21.90    1.14 
   2  -9   3   24.16    1.10 
   2   9   4    0.30    0.10 
   2   9   4    0.42    0.06 
   2   9   4    0.51    0.13 
   2   9   4    0.31    0.10 
   2   9   4    0.30    0.05 
  -2   9  -4    0.24    0.12 
  -2   9  -4    0.51    0.19 
  -2   9  -4    0.75    0.18 
   2  -9   4    0.40    0.10 
   2  -9   4    0.30    0.11 
   2  -9   4    0.51    0.09 
  -2   9  -5   28.45    1.49 
   2   9   5   29.20    1.25 
   2   9   5   29.62    1.25 
   2   9   5   28.68    1.46 
   2   9   5   29.50    1.43 
  -2   9  -5   30.07    1.54 
  -2   9  -5   29.63    1.55 
   2   9   5   29.65    1.52 
   2   9   5   29.29    1.41 
   2  -9   5   29.38    1.35 
   2  -9   5   29.96    1.49 
   2  -9   5   28.95    1.28 
   2   9   6    3.32    0.29 
   2   9   6    3.54    0.39 
  -2   9  -6    3.16    0.44 
   2   9   6    3.92    0.33 
  -2   9  -6    3.51    0.44 
  -2   9  -6    3.16    0.42 
   2   9   6    3.60    0.20 
   2   9   6    3.85    0.34 
   2   9   6    3.20    0.18 
   2  -9   6    3.64    0.30 
   2  -9   6    3.28    0.40 
   2  -9   6    3.23    0.23 
   2   9   7    2.10    0.15 
   2   9   7    2.18    0.30 
   2   9   7    1.98    0.25 
   2   9   7    2.39    0.32 
   2   9   7    2.64    0.37 
  -2   9  -7    1.96    0.36 
  -2   9  -7    2.38    0.38 
   2   9   7    2.06    0.24 
  -2   9  -7    2.11    0.34 
   2   9   7    2.49    0.19 
   2  -9   7    2.53    0.20 
   2  -9   7    2.91    0.41 
   2   9   8    1.86    0.16 
   2   9   8    2.22    0.36 
   2   9   8    1.98    0.21 
  -2   9  -8    2.36    0.38 
   2   9   8    2.62    0.35 
   2   9   8    2.20    0.17 
  -2   9  -8    1.32    0.30 
   2   9   8    2.26    0.23 
   2  -9   8    2.02    0.35 
   2   9   9    0.00    0.04 
   2   9   9    0.14    0.06 
   2   9   9   -0.05    0.06 
   2   9   9    0.06    0.10 
  -2   9  -9    0.07    0.10 
   2   9   9    0.01    0.04 
   2   9   9    0.08    0.05 
   2   9   9    0.01    0.09 
  -2   9  -9    0.04    0.12 
   2   9   9    0.01    0.04 
  -2   9  -9   -0.01    0.09 
   2  -9   9   -0.08    0.07 
   2  -9   9   -0.12    0.06 
   2   9  10    0.69    0.09 
  -2   9 -10    0.94    0.29 
  -2   9 -10    0.67    0.26 
   2   9  10    0.86    0.15 
  -2   9 -10    0.80    0.23 
   2   9  10    0.77    0.25 
   2   9  10    0.63    0.14 
   2  -9  10    0.59    0.20 
   2  -9  10    0.23    0.15 
  -2   9 -11    1.50    0.36 
   2   9  11    1.73    0.23 
   2   9  11    1.33    0.33 
   2   9  11    1.63    0.33 
  -2   9 -11    1.86    0.34 
   2  -9  11    1.92    0.38 
   2  -9  11    1.77    0.38 
   2   9  12   -0.07    0.08 
  -2   9 -12    0.02    0.12 
   2   9  12    0.08    0.14 
   2   9  12    0.04    0.08 
  -2   9 -12    0.00    0.08 
   2  -9  12    0.03    0.12 
   2  -9  12    0.01    0.13 
   2  10 -11    2.10    0.38 
   2  10 -11    1.88    0.45 
  -2  10  11    2.34    0.42 
  -2  10  11    1.97    0.25 
  -2  10  11    2.07    0.32 
   2  10 -11    1.76    0.41 
  -2 -10  11    1.34    0.35 
  -2  10  10    1.11    0.22 
  -2  10  10    1.13    0.38 
  -2  10  10    1.18    0.19 
   2  10 -10    0.66    0.27 
   2  10 -10    1.11    0.28 
   2  10 -10    1.19    0.34 
  -2  10  10    1.07    0.13 
  -2  10  10    1.13    0.20 
  -2 -10  10    1.00    0.28 
   2  10  -9    1.58    0.37 
  -2  10   9    1.89    0.27 
  -2  10   9    1.95    0.34 
  -2  10   9    1.65    0.12 
  -2  10   9    1.46    0.11 
   2  10  -9    1.87    0.36 
  -2  10   9    1.77    0.26 
   2  10  -9    1.51    0.35 
  -2  10   9    1.66    0.25 
  -2 -10   9    1.22    0.30 
   2  10  -8    7.09    0.73 
   2  10  -8    6.13    0.65 
   2  10  -8    5.08    0.64 
  -2  10   8    5.74    0.45 
  -2  10   8    5.80    0.46 
  -2  10   8    6.59    0.53 
  -2  10   8    5.91    0.42 
  -2 -10   8    6.77    0.78 
  -2  10   7    0.81    0.20 
   2  10  -7    0.55    0.19 
   2  10  -7    0.67    0.21 
   2  10  -7    1.35    0.31 
  -2  10   7    0.49    0.16 
  -2  10   7    0.83    0.19 
  -2 -10   7    1.32    0.27 
   2  10  -6    0.05    0.11 
  -2  10   6    0.06    0.08 
  -2  10   6   -0.04    0.04 
  -2  10   6   -0.08    0.05 
   2  10  -6    0.18    0.13 
  -2  10   6    0.17    0.09 
   2  10  -6   -0.05    0.07 
  -2 -10   6    0.14    0.11 
  -2 -10   6    0.00    0.04 
   2  10  -5   30.26    1.65 
  -2  10   5   30.50    1.60 
  -2  10   5   31.16    1.40 
  -2  10   5   33.69    1.51 
  -2  10   5   31.76    1.61 
  -2  10   5   32.63    1.37 
   2  10  -5   31.69    1.60 
  -2  10   5   33.72    1.43 
   2  10  -5   31.40    1.61 
  -2 -10   5   33.52    1.60 
  -2 -10   5   28.32    1.44 
   2  10  -4    0.87    0.23 
  -2  10   4    1.50    0.19 
  -2  10   4    1.55    0.28 
  -2  10   4    1.33    0.14 
   2  10  -4    1.15    0.23 
   2  10  -4    1.04    0.21 
  -2  10   4    1.45    0.29 
  -2  10   4    1.27    0.15 
  -2  10   4    1.32    0.16 
  -2 -10   4    1.29    0.16 
  -2 -10   4    1.52    0.24 
  -2  10   3   17.83    1.05 
  -2  10   3   17.87    0.85 
   2  10  -3   18.31    0.97 
  -2  10   3   18.85    1.07 
   2  10  -3   18.38    0.98 
  -2  10   3   18.58    0.87 
  -2  10   3   18.54    0.87 
  -2  10   3   18.43    0.84 
  -2  10   3   17.54    0.81 
  -2 -10   3   18.16    0.95 
  -2 -10   3   18.68    0.87 
   2  10  -2    2.04    0.17 
  -2  10   2    2.28    0.35 
  -2  10   2    2.27    0.18 
  -2  10   2    2.55    0.21 
   2  10  -2    2.41    0.27 
  -2  10   2    2.29    0.23 
   2  10  -2    2.15    0.28 
  -2 -10   2    1.92    0.16 
  -2 -10   2    2.31    0.19 
  -2 -10   2    2.17    0.24 
  -2  10   1    0.13    0.06 
  -2  10   1    0.12    0.07 
  -2  10   1    0.10    0.10 
  -2  10   1    0.07    0.06 
   2  10  -1    0.03    0.04 
   2  10  -1    0.04    0.06 
   2  10  -1    0.03    0.05 
  -2 -10   1    0.19    0.07 
   2 -10  -1    0.17    0.07 
  -2 -10   1    0.11    0.06 
   2  10   0    4.36    0.31 
   2  10   0    4.54    0.25 
  -2  10   0    4.50    0.34 
  -2  10   0    4.26    0.29 
   2  10   0    3.78    0.28 
  -2  10   0    3.43    0.44 
   2  10   0    4.78    0.31 
  -2  10   0    3.82    0.31 
   2 -10   0    4.35    0.30 
  -2 -10   0    4.71    0.31 
  -2  10  -1   26.27    1.21 
   2  10   1   24.72    1.15 
   2  10   1   25.83    1.12 
  -2  10  -1   24.48    1.26 
  -2  10  -1   24.83    1.38 
   2  10   1   24.31    1.15 
   2  10   1   25.84    1.20 
  -2 -10  -1   26.24    1.21 
   2 -10   1   25.18    1.11 
  -2  10  -2    0.21    0.09 
  -2  10  -2    0.31    0.15 
  -2  10  -2    0.34    0.13 
   2  10   2    0.33    0.10 
   2  10   2    0.45    0.09 
   2  10   2    0.45    0.09 
   2 -10   2    0.40    0.11 
   2 -10   2    0.54    0.09 
   2 -10   2    0.38    0.10 
   2  10   3    1.88    0.21 
   2  10   3    1.96    0.15 
  -2  10  -3    1.82    0.29 
  -2  10  -3    2.59    0.40 
   2  10   3    2.34    0.26 
  -2  10  -3    1.92    0.27 
   2  10   3    2.12    0.15 
   2 -10   3    2.07    0.27 
   2  10   4    0.06    0.04 
   2  10   4    0.03    0.03 
   2  10   4    0.04    0.06 
   2  10   4    0.10    0.07 
  -2  10  -4    0.04    0.09 
   2  10   4    0.03    0.08 
  -2  10  -4    0.01    0.06 
  -2  10  -4    0.09    0.10 
   2 -10   4    0.02    0.02 
   2 -10   4    0.05    0.08 
   2  10   5    0.22    0.09 
  -2  10  -5    0.47    0.17 
   2  10   5    0.04    0.08 
   2  10   5    0.32    0.14 
  -2  10  -5   -0.04    0.08 
   2  10   5    0.31    0.05 
   2  10   5    0.21    0.04 
  -2  10  -5    0.22    0.14 
   2  10   5    0.15    0.08 
   2  10   5    0.13    0.08 
   2 -10   5    0.26    0.12 
   2 -10   5    0.28    0.06 
   2 -10   5    0.29    0.09 
  -2  10  -6    0.94    0.26 
   2  10   6    1.51    0.28 
   2  10   6    1.15    0.23 
  -2  10  -6    1.81    0.32 
   2  10   6    1.64    0.26 
   2  10   6    1.31    0.09 
  -2  10  -6    0.80    0.23 
   2  10   6    1.68    0.22 
   2 -10   6    1.31    0.20 
   2 -10   6    1.26    0.14 
   2 -10   6    1.38    0.27 
   2  10   7   10.19    0.64 
   2  10   7   10.34    0.60 
  -2  10  -7   10.22    0.82 
  -2  10  -7    9.16    0.72 
   2  10   7   10.20    0.66 
  -2  10  -7    9.65    0.74 
   2  10   7    8.89    0.55 
   2  10   7    9.86    0.67 
   2 -10   7    9.67    0.61 
   2 -10   7    9.82    0.71 
   2  10   8    1.40    0.14 
   2  10   8    0.92    0.21 
   2  10   8    1.16    0.18 
  -2  10  -8    1.01    0.29 
   2  10   8    1.10    0.25 
  -2  10  -8    0.84    0.29 
   2  10   8    1.08    0.17 
   2  10   8    1.07    0.22 
  -2  10  -8    1.29    0.29 
   2  10   8    1.19    0.14 
   2 -10   8    1.13    0.23 
   2 -10   8    0.76    0.24 
  -2  10  -9    8.47    0.76 
   2  10   9    9.75    0.67 
   2  10   9    9.08    0.61 
   2  10   9    9.82    0.73 
   2  10   9   10.12    0.52 
  -2  10  -9    9.69    0.80 
   2  10   9    9.30    0.49 
  -2  10  -9    8.98    0.72 
   2 -10   9    9.09    0.74 
   2 -10   9    9.28    0.66 
   2  10  10    0.58    0.22 
  -2  10 -10    0.15    0.16 
   2  10  10    0.75    0.11 
  -2  10 -10    0.65    0.26 
   2  10  10    0.68    0.23 
   2  10  10    0.73    0.13 
  -2  10 -10    0.55    0.20 
   2  10  10    0.83    0.23 
   2 -10  10    0.75    0.22 
   2 -10  10    0.96    0.29 
   2  10  11    2.20    0.37 
   2  10  11    2.39    0.44 
  -2  10 -11    2.68    0.52 
   2 -10  11    2.14    0.39 
   2 -10  11    1.85    0.39 
  -2  11  11    0.29    0.11 
  -2  11  11    0.49    0.16 
   2  11 -11    0.32    0.17 
  -2  11  11    0.55    0.22 
  -2 -11  11    0.28    0.19 
   2  11 -10    0.17    0.17 
   2  11 -10    0.24    0.17 
   2  11 -10    0.47    0.22 
  -2  11  10    0.74    0.17 
  -2  11  10    0.36    0.13 
  -2  11  10    0.58    0.22 
  -2  11  10    0.40    0.13 
  -2 -11  10    0.23    0.17 
  -2  11   9    3.61    0.41 
  -2  11   9    3.81    0.33 
  -2  11   9    4.04    0.42 
   2  11  -9    4.34    0.61 
  -2  11   9    4.13    0.51 
   2  11  -9    3.86    0.54 
   2  11  -9    3.02    0.52 
  -2 -11   9    3.34    0.50 
   2  11  -8    1.83    0.38 
  -2  11   8    1.96    0.31 
   2  11  -8    2.16    0.41 
  -2  11   8    2.25    0.35 
  -2  11   8    1.65    0.23 
  -2  11   8    1.65    0.28 
   2  11  -8    1.33    0.36 
  -2 -11   8    1.18    0.29 
  -2  11   7   16.57    1.00 
  -2  11   7   19.14    1.01 
  -2  11   7   16.83    0.85 
   2  11  -7   14.95    1.05 
   2  11  -7   16.36    1.07 
   2  11  -7   16.27    1.08 
  -2  11   7   16.65    0.95 
  -2 -11   7   18.09    1.05 
  -2  11   6    2.25    0.20 
   2  11  -6    2.97    0.43 
  -2  11   6    3.10    0.34 
   2  11  -6    2.85    0.44 
   2  11  -6    2.54    0.39 
  -2  11   6    2.50    0.36 
  -2  11   6    2.09    0.34 
  -2 -11   6    2.21    0.24 
  -2 -11   6    1.96    0.32 
  -2  11   5    0.49    0.18 
  -2  11   5    0.82    0.15 
  -2  11   5    0.86    0.11 
   2  11  -5    0.99    0.23 
   2  11  -5    1.15    0.26 
  -2  11   5    0.96    0.13 
  -2  11   5    0.65    0.19 
   2  11  -5    0.82    0.24 
  -2  11   5    0.78    0.13 
  -2 -11   5    0.80    0.15 
  -2 -11   5    0.71    0.19 
   2  11  -4    0.24    0.14 
  -2  11   4    0.29    0.07 
  -2  11   4    0.33    0.08 
   2  11  -4    0.39    0.15 
  -2  11   4    0.19    0.06 
  -2  11   4    0.41    0.16 
   2  11  -4    0.45    0.16 
  -2  11   4    0.37    0.09 
  -2  11   4    0.23    0.14 
  -2  11   4    0.33    0.08 
  -2 -11   4    0.18    0.07 
  -2 -11   4    0.18    0.11 
   2  11  -3   -0.01    0.06 
  -2  11   3    0.07    0.03 
  -2  11   3    0.04    0.03 
   2  11  -3    0.14    0.10 
  -2  11   3    0.10    0.06 
  -2  11   3   -0.03    0.07 
  -2  11   3    0.04    0.05 
   2  11  -3    0.09    0.10 
  -2  11   3    0.01    0.08 
  -2  11   3    0.19    0.08 
  -2 -11   3    0.10    0.05 
   2  11  -2    3.60    0.31 
  -2  11   2    3.55    0.24 
   2  11  -2    3.68    0.32 
  -2  11   2    3.17    0.26 
   2  11  -2    3.44    0.46 
  -2  11   2    3.69    0.46 
  -2  11   2    3.12    0.27 
  -2 -11   2    3.09    0.25 
  -2 -11   2    3.08    0.24 
  -2 -11   2    3.08    0.21 
  -2  11   1    8.49    0.51 
   2  11  -1    7.59    0.61 
   2  11  -1    8.13    0.51 
  -2  11   1    7.71    0.45 
   2  11  -1    8.20    0.51 
  -2  11   1    7.36    0.48 
   2  11  -1    7.99    0.41 
  -2  11   1    7.98    0.64 
   2 -11  -1    6.88    0.47 
  -2 -11   1    8.13    0.37 
  -2 -11   1    8.59    0.39 
  -2 -11   1    7.92    0.45 
   2  11   0    9.76    0.48 
   2  11   0   10.05    0.56 
   2  11   0   10.14    0.72 
  -2  11   0    9.89    0.61 
  -2  11   0    9.48    0.54 
   2  11   0    9.55    0.57 
  -2  11   0   10.45    0.74 
   2 -11   0    9.77    0.56 
  -2 -11   0    9.41    0.54 
  -2  11  -1   35.27    1.57 
   2  11   1   31.69    1.49 
  -2  11  -1   34.09    1.63 
   2  11   1   33.18    1.51 
   2  11   1   33.16    1.72 
  -2  11  -1   32.31    1.75 
   2  11   1   34.16    1.45 
   2  11   1   34.10    1.55 
   2 -11   1   32.35    1.53 
   2  11   2    0.20    0.13 
   2  11   2    0.12    0.06 
  -2  11  -2   -0.06    0.07 
  -2  11  -2    0.07    0.08 
   2  11   2    0.14    0.06 
   2  11   2    0.15    0.08 
  -2  11  -2    0.22    0.10 
   2  11   2    0.07    0.05 
   2 -11   2    0.18    0.05 
   2 -11   2    0.07    0.06 
   2  11   3    4.32    0.30 
  -2  11  -3    4.29    0.52 
  -2  11  -3    4.13    0.48 
   2  11   3    5.38    0.36 
  -2  11  -3    4.11    0.37 
   2  11   3    4.45    0.26 
   2  11   3    5.28    0.56 
   2  11   4    2.53    0.17 
  -2  11  -4    2.81    0.40 
  -2  11  -4    2.51    0.41 
   2  11   4    2.82    0.31 
  -2  11  -4    2.65    0.36 
   2  11   4    2.43    0.16 
   2  11   4    2.47    0.27 
   2  11   4    2.26    0.36 
   2 -11   4    2.50    0.31 
   2  11   5    4.24    0.22 
  -2  11  -5    4.76    0.52 
   2  11   5    4.25    0.45 
  -2  11  -5    3.38    0.48 
   2  11   5    3.78    0.32 
  -2  11  -5    3.98    0.54 
   2  11   5    4.13    0.49 
   2  11   5    3.80    0.21 
   2  11   5    3.75    0.32 
   2 -11   5    4.24    0.25 
   2 -11   5    3.71    0.43 
   2  11   6    8.46    0.56 
   2  11   6    8.44    0.53 
  -2  11  -6    7.12    0.64 
   2  11   6    8.41    0.61 
   2  11   6    7.09    0.52 
   2  11   6    7.20    0.35 
  -2  11  -6    6.08    0.69 
  -2  11  -6    7.51    0.61 
   2  11   6    7.67    0.36 
   2 -11   6    7.03    0.38 
   2 -11   6    7.16    0.44 
   2 -11   6    8.33    0.60 
   2  11   7    5.25    0.43 
  -2  11  -7    5.80    0.65 
   2  11   7    5.78    0.49 
   2  11   7    5.14    0.30 
  -2  11  -7    5.26    0.63 
   2  11   7    6.05    0.44 
   2  11   7    5.81    0.47 
  -2  11  -7    5.70    0.66 
   2 -11   7    6.53    0.54 
   2 -11   7    5.71    0.41 
   2 -11   7    5.33    0.32 
  -2  11  -8    3.27    0.51 
  -2  11  -8    3.23    0.50 
   2  11   8    2.60    0.38 
   2  11   8    3.29    0.19 
   2  11   8    3.10    0.32 
   2  11   8    2.61    0.36 
   2  11   8    3.99    0.46 
   2  11   8    2.53    0.19 
   2 -11   8    3.37    0.26 
   2 -11   8    3.04    0.36 
   2 -11   8    2.83    0.44 
  -2  11  -9    1.30    0.35 
   2  11   9    1.11    0.23 
  -2  11  -9    0.68    0.25 
   2  11   9    1.14    0.13 
   2 -11   9    1.01    0.22 
   2 -11   9    0.72    0.25 
   2  11  10    0.94    0.24 
  -2  11 -10    0.65    0.26 
   2  11  10    1.22    0.29 
  -2  11 -10    0.80    0.26 
   2  11  10    1.24    0.23 
  -2  11 -10    1.13    0.32 
   2  11  10    1.26    0.16 
   2 -11  10    0.96    0.29 
   2 -11  10    1.39    0.30 
  -2  11 -11    1.84    0.45 
  -2  11 -11    1.65    0.36 
   2  11  11    1.65    0.36 
   2  11  11    2.33    0.38 
   2 -11  11    1.76    0.42 
   2 -11  11    1.53    0.34 
  -2  12  10    0.03    0.08 
  -2  12  10    0.00    0.06 
  -2  12  10   -0.13    0.06 
   2  12 -10    0.04    0.13 
  -2  12  10    0.08    0.09 
   2  12 -10   -0.02    0.12 
  -2 -12  10    0.03    0.11 
   2  12  -9    1.75    0.39 
   2  12  -9    1.49    0.36 
  -2  12   9    1.92    0.25 
   2  12  -9    2.03    0.42 
  -2  12   9    1.80    0.30 
  -2  12   9    2.01    0.33 
  -2  12   9    1.77    0.28 
  -2 -12   9    1.23    0.30 
  -2  12   8    0.03    0.09 
  -2  12   8    0.30    0.10 
  -2  12   8    0.23    0.13 
   2  12  -8    0.02    0.12 
   2  12  -8    0.01    0.12 
  -2  12   8    0.16    0.12 
   2  12  -8    0.16    0.15 
  -2 -12   8    0.24    0.16 
   2  12  -7    0.13    0.15 
   2  12  -7    0.00    0.10 
  -2  12   7    0.07    0.09 
   2  12  -7    0.11    0.14 
  -2  12   7    0.02    0.10 
  -2  12   7    0.12    0.07 
  -2  12   7   -0.01    0.07 
  -2  12   6    0.52    0.12 
   2  12  -6    0.60    0.22 
  -2  12   6    0.52    0.09 
   2  12  -6    0.47    0.21 
  -2  12   6    0.62    0.15 
  -2  12   6    0.53    0.09 
  -2  12   6    0.65    0.21 
  -2  12   6    0.66    0.21 
   2  12  -6    0.32    0.16 
  -2  12   6    0.36    0.10 
  -2 -12   6    0.56    0.19 
  -2 -12   6    0.43    0.11 
  -2  12   5    1.10    0.15 
  -2  12   5    0.74    0.22 
  -2  12   5    1.05    0.16 
   2  12  -5    0.52    0.18 
   2  12  -5    0.96    0.25 
  -2  12   5    0.86    0.13 
  -2  12   5    1.01    0.14 
  -2  12   5    0.51    0.19 
  -2  12   5    0.56    0.11 
  -2 -12   5    0.82    0.20 
  -2 -12   5    0.73    0.13 
   2  12  -4   -0.08    0.08 
  -2  12   4   -0.03    0.03 
   2  12  -4   -0.08    0.07 
  -2  12   4    0.06    0.03 
  -2  12   4    0.03    0.09 
   2  12  -4   -0.08    0.08 
  -2  12   4    0.06    0.06 
  -2  12   4    0.08    0.10 
  -2  12   4    0.04    0.04 
  -2  12   4    0.04    0.05 
  -2 -12   4    0.00    0.04 
  -2 -12   4   -0.06    0.05 
   2  12  -3    3.13    0.38 
  -2  12   3    2.55    0.40 
  -2  12   3    2.71    0.21 
  -2  12   3    2.80    0.43 
  -2  12   3    2.58    0.28 
   2  12  -3    2.08    0.37 
   2  12  -3    2.63    0.37 
  -2 -12   3    2.50    0.21 
  -2 -12   3    2.42    0.20 
   2  12  -2    2.67    0.42 
   2  12  -2    2.95    0.36 
  -2  12   2    3.05    0.44 
  -2  12   2    3.10    0.32 
  -2  12   2    2.68    0.22 
  -2  12   2    2.93    0.30 
   2  12  -2    2.50    0.33 
  -2 -12   2    2.55    0.18 
  -2 -12   2    2.70    0.22 
  -2 -12   2    2.87    0.22 
  -2  12   1   15.33    0.76 
   2  12  -1   14.44    0.82 
   2  12  -1   14.55    0.81 
  -2  12   1   14.46    0.81 
   2  12  -1   14.94    0.69 
  -2  12   1   16.62    1.02 
   2  12  -1   15.85    0.99 
  -2 -12   1   14.30    0.73 
   2 -12  -1   13.32    0.78 
   2  12   0    1.84    0.24 
  -2  12   0    1.45    0.32 
   2  12   0    1.69    0.14 
   2  12   0    2.25    0.27 
  -2  12   0    1.92    0.28 
   2  12   0    1.89    0.36 
  -2 -12   0    2.05    0.23 
   2 -12   0    2.31    0.27 
   2  12   1    5.84    0.39 
   2  12   1    5.94    0.32 
  -2  12  -1    6.35    0.70 
  -2  12  -1    6.15    0.43 
   2  12   1    6.07    0.55 
   2  12   1    6.06    0.41 
  -2  12  -1    5.83    0.47 
  -2  12  -2    0.17    0.13 
   2  12   2    0.22    0.08 
   2  12   2    0.56    0.09 
  -2  12  -2    0.32    0.12 
   2  12   2    0.06    0.07 
  -2  12  -2    0.27    0.16 
   2  12   2    0.25    0.15 
   2  12   2    0.25    0.07 
   2 -12   2    0.23    0.07 
   2 -12   2    0.25    0.06 
  -2  12  -3    2.38    0.42 
  -2  12  -3    2.54    0.39 
  -2  12  -3    2.41    0.34 
   2  12   3    1.71    0.32 
   2  12   3    2.29    0.20 
   2  12   3    2.78    0.21 
   2  12   3    2.90    0.31 
   2 -12   3    2.37    0.19 
  -2  12  -4    0.50    0.21 
   2  12   4    0.82    0.12 
   2  12   4    1.27    0.29 
   2  12   4    0.58    0.13 
  -2  12  -4    1.34    0.29 
   2  12   4    0.92    0.18 
   2  12   4    1.07    0.12 
  -2  12  -4    1.01    0.24 
   2 -12   4    0.94    0.19 
   2  12   5    0.22    0.05 
  -2  12  -5    0.21    0.13 
   2  12   5    0.11    0.10 
   2  12   5    0.26    0.15 
   2  12   5    0.22    0.10 
   2  12   5    0.11    0.08 
  -2  12  -5    0.07    0.13 
   2  12   5    0.11    0.04 
   2 -12   5    0.30    0.13 
   2  12   6    1.33    0.27 
   2  12   6    1.46    0.25 
   2  12   6    1.58    0.25 
   2  12   6    1.56    0.11 
  -2  12  -6    1.89    0.36 
  -2  12  -6    2.12    0.38 
   2  12   6    1.55    0.11 
  -2  12  -6    1.16    0.30 
   2  12   6    1.67    0.32 
   2 -12   6    1.90    0.19 
   2 -12   6    1.78    0.30 
   2 -12   6    1.46    0.12 
   2  12   7    2.47    0.15 
  -2  12  -7    2.51    0.44 
  -2  12  -7    2.58    0.45 
   2  12   7    3.07    0.38 
  -2  12  -7    2.93    0.49 
   2  12   7    3.05    0.37 
   2  12   7    2.69    0.34 
   2  12   7    2.74    0.40 
   2 -12   7    2.73    0.47 
   2 -12   7    2.40    0.29 
   2 -12   7    2.71    0.24 
  -2  12  -8    0.62    0.23 
   2  12   8    0.81    0.18 
  -2  12  -8    0.41    0.20 
   2  12   8    0.79    0.21 
  -2  12  -8    0.81    0.29 
   2  12   8    0.63    0.19 
   2  12   8    0.53    0.18 
   2 -12   8    0.58    0.16 
   2 -12   8    0.57    0.21 
  -2  12  -9    6.15    0.71 
   2  12   9    6.30    0.43 
   2  12   9    6.50    0.52 
  -2  12  -9    6.67    0.79 
   2  12   9    6.59    0.57 
  -2  12  -9    5.83    0.75 
   2  12   9    6.67    0.54 
   2 -12   9    6.13    0.49 
   2 -12   9    5.77    0.67 
   2  12  10    0.29    0.14 
  -2  12 -10    0.47    0.23 
  -2  12 -10    0.21    0.18 
   2  12  10    0.57    0.18 
   2  12  10    0.73    0.23 
   2 -12  10    0.26    0.17 
   2 -12  10    0.15    0.14 
   2  13  -9    0.37    0.22 
  -2  13   9    0.24    0.14 
  -2  13   9    0.42    0.18 
   2  13  -9    0.40    0.35 
  -2  13   9    0.37    0.15 
  -2  13   9    0.38    0.12 
   2  13  -9    0.59    0.26 
  -2 -13   9    0.12    0.13 
  -2  13   8   -0.02    0.05 
  -2  13   8    0.10    0.12 
  -2  13   8    0.10    0.11 
   2  13  -8    0.01    0.12 
   2  13  -8    0.06    0.12 
   2  13  -8   -0.01    0.12 
  -2  13   8    0.01    0.08 
  -2 -13   8   -0.07    0.09 
   2  13  -7    4.55    0.60 
  -2  13   7    3.78    0.34 
   2  13  -7    4.53    0.61 
  -2  13   7    4.62    0.56 
  -2  13   7    4.06    0.30 
   2  13  -7    2.91    0.48 
  -2 -13   7    3.75    0.48 
   2  13  -6    0.25    0.17 
  -2  13   6    0.38    0.11 
   2  13  -6    0.16    0.15 
  -2  13   6    0.39    0.09 
  -2  13   6    0.32    0.17 
  -2  13   6    0.46    0.11 
   2  13  -6    0.35    0.22 
  -2  13   6    0.22    0.15 
  -2 -13   6    0.32    0.15 
  -2  13   5    3.20    0.26 
   2  13  -5    3.16    0.45 
  -2  13   5    3.58    0.49 
  -2  13   5    3.54    0.26 
  -2  13   5    3.45    0.24 
   2  13  -5    2.99    0.46 
  -2  13   5    3.28    0.24 
  -2  13   5    3.47    0.22 
   2  13  -5    3.59    0.54 
  -2  13   5    3.37    0.49 
  -2 -13   5    3.28    0.26 
  -2 -13   5    3.94    0.44 
  -2  13   4    0.40    0.06 
  -2  13   4    0.40    0.11 
  -2  13   4    0.67    0.19 
   2  13  -4    0.18    0.14 
  -2  13   4    0.57    0.21 
  -2  13   4    0.33    0.16 
   2  13  -4    0.33    0.16 
  -2  13   4    0.43    0.13 
   2  13  -4    0.21    0.16 
  -2 -13   4    0.33    0.13 
  -2 -13   4    0.46    0.11 
  -2  13   3    0.02    0.12 
  -2  13   3    0.12    0.08 
  -2  13   3   -0.12    0.05 
   2  13  -3    0.21    0.16 
   2  13  -3    0.05    0.09 
  -2  13   3    0.08    0.06 
   2  13  -3    0.09    0.11 
  -2 -13   3    0.04    0.06 
  -2 -13   3    0.11    0.06 
  -2 -13   3    0.12    0.05 
   2  13  -2    0.06    0.09 
  -2  13   2    0.04    0.07 
   2  13  -2    0.21    0.12 
  -2  13   2    0.14    0.07 
  -2  13   2    0.12    0.13 
   2  13  -2    0.00    0.14 
  -2 -13   2    0.03    0.04 
  -2 -13   2    0.10    0.05 
  -2 -13   2    0.10    0.04 
  -2  13   1    0.26    0.12 
  -2  13   1    0.73    0.14 
  -2  13   1    0.47    0.31 
   2  13  -1    0.90    0.27 
   2  13  -1    0.37    0.13 
   2  13  -1    0.73    0.18 
  -2 -13   1    0.62    0.11 
  -2  13   0    1.94    0.30 
   2  13   0    1.55    0.13 
   2  13   0    1.41    0.23 
  -2  13   0    2.06    0.26 
   2  13   0    1.84    0.27 
  -2  13  -1    0.79    0.18 
   2  13   1    0.95    0.45 
  -2  13  -1    0.81    0.20 
   2  13   1    1.40    0.22 
  -2  13  -1    1.42    0.33 
   2  13   1    0.97    0.18 
   2  13   1    0.72    0.10 
   2  13   2    0.87    0.17 
  -2  13  -2    0.98    0.25 
   2  13   2    1.32    0.34 
  -2  13  -2    0.71    0.25 
   2  13   2    0.86    0.11 
   2  13   2    1.05    0.18 
  -2  13  -2    1.25    0.23 
   2 -13   2    1.02    0.08 
   2 -13   2    1.00    0.10 
   2  13   3    6.41    0.69 
  -2  13  -3    6.93    0.77 
  -2  13  -3    6.10    0.50 
   2  13   3    6.12    0.35 
   2  13   3    6.24    0.36 
   2  13   3    5.75    0.42 
   2  13   3    5.88    0.37 
  -2  13  -3    6.26    0.65 
   2 -13   3    6.11    0.34 
   2 -13   3    6.14    0.39 
   2  13   4    4.42    0.29 
   2  13   4    4.50    0.35 
   2  13   4    4.15    0.30 
  -2  13  -4    5.21    0.62 
  -2  13  -4    3.70    0.47 
   2  13   4    4.54    0.57 
  -2  13  -4    4.87    0.64 
   2  13   4    4.56    0.27 
   2 -13   4    4.95    0.38 
   2  13   5    1.89    0.33 
   2  13   5    2.24    0.16 
   2  13   5    2.24    0.29 
  -2  13  -5    1.80    0.40 
   2  13   5    2.36    0.18 
  -2  13  -5    1.45    0.34 
   2  13   5    3.05    0.31 
  -2  13  -5    2.63    0.40 
   2  13   5    2.85    0.43 
   2 -13   5    2.59    0.34 
   2  13   6    0.18    0.11 
   2  13   6    0.45    0.17 
  -2  13  -6    0.10    0.15 
   2  13   6    0.33    0.17 
   2  13   6    0.15    0.10 
  -2  13  -6    0.49    0.22 
  -2  13  -6    0.32    0.19 
   2 -13   6    0.23    0.12 
  -2  13  -7    0.04    0.13 
   2  13   7    0.10    0.10 
   2  13   7    0.04    0.09 
   2  13   7    0.08    0.08 
  -2  13  -7    0.02    0.11 
  -2  13  -7    0.10    0.13 
   2  13   7   -0.01    0.08 
   2 -13   7    0.05    0.11 
   2 -13   7    0.00    0.03 
  -2  13  -8    0.00    0.14 
   2  13   8    0.10    0.10 
   2  13   8    0.04    0.10 
  -2  13  -8    0.15    0.14 
   2  13   8    0.17    0.14 
   2  13   8    0.04    0.09 
  -2  13  -8   -0.16    0.10 
   2 -13   8    0.00    0.04 
   2 -13   8    0.07    0.12 
   2  13   9    0.48    0.16 
   2  13   9    0.10    0.09 
  -2  13  -9    0.41    0.23 
   2  13   9    0.52    0.19 
  -2  13  -9    0.19    0.17 
   2  13   9    0.48    0.18 
   2 -13   9    0.07    0.12 
  -2  14   8    0.59    0.22 
  -2  14   8    1.28    0.27 
  -2  14   8    1.05    0.18 
   2  14  -8    1.67    0.40 
   2  14  -8    1.44    0.37 
  -2  14   8    1.46    0.25 
  -2 -14   8    1.01    0.28 
  -2  14   7    0.21    0.15 
   2  14  -7    0.29    0.20 
   2  14  -7    0.02    0.14 
  -2  14   7    0.06    0.10 
  -2  14   7    0.09    0.07 
  -2  14   7    0.13    0.08 
   2  14  -7    0.23    0.17 
  -2 -14   7    0.02    0.10 
   2  14  -6    0.77    0.27 
  -2  14   6    0.61    0.24 
  -2  14   6    1.28    0.22 
  -2  14   6    1.06    0.16 
  -2  14   6    0.98    0.26 
   2  14  -6    0.86    0.26 
   2  14  -6    0.87    0.30 
  -2  14   6    0.75    0.14 
  -2 -14   6    0.94    0.23 
  -2  14   5    2.08    0.15 
   2  14  -5    2.40    0.40 
  -2  14   5    2.65    0.45 
   2  14  -5    2.45    0.45 
   2  14  -5    1.74    0.36 
  -2  14   5    2.37    0.41 
  -2  14   5    2.09    0.25 
  -2  14   5    2.46    0.22 
  -2 -14   5    2.45    0.33 
  -2  14   4    0.89    0.15 
  -2  14   4    1.00    0.28 
   2  14  -4    0.58    0.21 
  -2  14   4    0.78    0.16 
   2  14  -4    1.30    0.36 
  -2  14   4    0.59    0.22 
   2  14  -4    1.10    0.27 
  -2 -14   4    0.82    0.17 
   2  14  -3    0.02    0.08 
   2  14  -3    0.12    0.12 
  -2  14   3    0.26    0.17 
  -2  14   3    0.17    0.15 
  -2  14   3    0.23    0.09 
   2  14  -3    0.20    0.14 
  -2  14   3    0.12    0.09 
  -2 -14   3    0.11    0.06 
  -2 -14   3    0.16    0.05 
   2  14  -2   -0.11    0.09 
   2  14  -2   -0.01    0.08 
  -2  14   2    0.05    0.08 
   2  14  -2   -0.05    0.08 
  -2  14   2    0.00    0.06 
  -2  14   2    0.07    0.14 
  -2  14   1    8.21    0.58 
   2  14  -1    8.72    0.60 
  -2  14   1    8.42    0.52 
   2  14  -1    7.42    0.56 
  -2  14   1    8.45    0.73 
   2  14  -1    7.79    0.71 
  -2  14   0    1.69    0.25 
   2  14   0    1.90    0.40 
   2  14   0    1.87    0.28 
  -2  14   0    1.16    0.26 
  -2  14   0    0.99    0.30 
   2  14   0    1.58    0.26 
   2  14   1    0.47    0.08 
  -2  14  -1    0.35    0.19 
  -2  14  -1    0.47    0.18 
   2  14   1    0.63    0.16 
   2  14   1    0.50    0.15 
   2  14   1    0.50    0.22 
  -2  14  -1    0.77    0.18 
   2  14   2    8.43    0.54 
   2  14   2    7.99    0.41 
  -2  14  -2    8.76    0.66 
   2  14   2    8.63    0.53 
   2  14   2    8.74    0.73 
  -2  14  -2    7.10    0.56 
  -2  14  -2    8.29    0.75 
  -2  14  -3   -0.01    0.10 
   2  14   3    0.03    0.04 
   2  14   3   -0.05    0.09 
   2  14   3    0.02    0.07 
   2  14   3   -0.01    0.05 
  -2  14  -3    0.00    0.09 
  -2  14  -3   -0.05    0.06 
   2 -14   3    0.08    0.04 
   2 -14   3    0.00    0.03 
  -2  14  -4    3.08    0.42 
   2  14   4    2.83    0.22 
  -2  14  -4    2.62    0.44 
   2  14   4    3.07    0.34 
  -2  14  -4    2.33    0.44 
   2  14   4    3.87    0.54 
   2  14   4    2.69    0.23 
   2 -14   4    2.85    0.31 
   2  14   5    3.48    0.48 
   2  14   5    4.00    0.30 
  -2  14  -5    4.25    0.84 
  -2  14  -5    2.97    0.53 
   2  14   5    3.66    0.26 
   2  14   5    4.28    0.35 
   2  14   5    4.03    0.56 
  -2  14  -5    4.10    0.56 
   2 -14   5    3.72    0.41 
   2  14   6    1.91    0.37 
   2  14   6    2.05    0.17 
  -2  14  -6    2.20    0.46 
   2  14   6    1.55    0.23 
  -2  14  -6    2.25    0.43 
   2  14   6    2.27    0.37 
  -2  14  -6    2.54    0.42 
   2 -14   6    2.41    0.35 
   2  14   7    1.71    0.27 
  -2  14  -7    1.68    0.39 
   2  14   7    1.45    0.29 
  -2  14  -7    2.42    0.45 
   2  14   7    1.28    0.32 
   2  14   7    1.40    0.24 
  -2  14  -7    1.67    0.39 
   2 -14   7    2.06    0.35 
  -2  14  -8    0.08    0.15 
   2  14   8   -0.01    0.08 
   2  14   8    0.17    0.11 
   2  14   8    0.26    0.15 
  -2  14  -8    0.12    0.18 
   2  14   8    0.09    0.09 
   2 -14   8    0.02    0.11 
   2  15  -6    0.06    0.15 
  -2  15   6    0.50    0.23 
   2  15  -6   -0.04    0.11 
   2  15  -6    0.44    0.21 
  -2  15   6    0.57    0.23 
  -2  15   6    0.13    0.08 
  -2 -15   6    0.19    0.13 
   2  15  -5    0.94    0.30 
  -2  15   5    1.32    0.19 
   2  15  -5    0.60    0.25 
  -2  15   5    1.29    0.32 
   2  15  -5    0.86    0.27 
  -2  15   5    0.75    0.20 
  -2  15   5    0.67    0.23 
  -2 -15   5    0.62    0.17 
  -2  15   4    0.18    0.16 
   2  15  -4    0.22    0.14 
   2  15  -4    0.05    0.12 
   2  15  -4    0.55    0.25 
  -2  15   4    0.24    0.17 
  -2  15   4    0.25    0.12 
  -2  15   4    0.34    0.11 
  -2 -15   4    0.39    0.14 
  -2  15   3    0.86    0.16 
   2  15  -3    0.64    0.22 
  -2  15   3    0.51    0.16 
   2  15  -3    0.93    0.24 
  -2  15   3    1.07    0.31 
  -2  15   3    0.89    0.29 
   2  15  -3    0.49    0.25 
  -2  15   2    2.33    0.28 
   2  15  -2    1.81    0.39 
  -2  15   2    2.15    0.42 
  -2  15   2    1.48    0.36 
  -2  15   2    2.39    0.33 
   2  15  -2    1.99    0.33 
   2  15  -1    0.26    0.15 
  -2  15   1    0.28    0.11 
   2  15  -1    0.15    0.12 
   2  15  -1   -0.01    0.11 
  -2  15   1    0.03    0.15 
  -2  15   1    0.31    0.15 
   2  15   0    0.05    0.09 
   2  15   0    0.04    0.12 
  -2  15   0    0.33    0.15 
  -2  15   0    0.21    0.17 
   2  15   0    0.12    0.15 
  -2  15   0    0.13    0.10 
  -2  15  -1    4.51    0.56 
   2  15   1    5.73    0.43 
  -2  15  -1    4.45    0.41 
   2  15   1    4.06    0.61 
  -2  15  -1    4.20    0.62 
   2  15   2    0.01    0.03 
   2  15   2    0.04    0.13 
   2  15   2    0.13    0.09 
  -2  15  -2    0.36    0.21 
  -2  15  -2   -0.02    0.08 
   2  15   2    0.05    0.10 
   2  15   3    3.90    0.32 
   2  15   3    3.39    0.22 
  -2  15  -3    4.00    0.48 
   2  15   3    3.42    0.54 
  -2  15  -3    3.21    0.56 
  -2  15  -3    5.10    0.62 
   2  15   4    0.65    0.20 
   2  15   4    0.47    0.10 
   2  15   4    0.32    0.19 
  -2  15  -4    0.53    0.24 
  -2  15  -4    0.54    0.23 
  -2  15  -4    0.69    0.25 
   2 -15   4    0.63    0.19 
   2  15   5    1.07    0.21 
   2  15   5    0.94    0.28 
   2  15   5    0.60    0.22 
  -2  15  -5    1.36    0.37 
   2  15   5    0.99    0.15 
  -2  15  -5    0.91    0.29 
   2  15   5    0.76    0.16 
  -2  15  -5    0.89    0.26 
   2 -15   5    1.42    0.23 
  -2  15  -6    1.63    0.35 
   2  15   6    1.67    0.26 
   2  15   6    1.68    0.23 
   2  15   6    1.36    0.34 
  -2  15  -6    1.42    0.38 
   2  15   6    1.18    0.27 
  -2  15  -6    0.96    0.31 
   2 -15   6    1.23    0.25 
  -2  16   4    0.25    0.17 
   2  16  -4    0.80    0.28 
  -2  16   4    0.34    0.12 
   2  16  -4    0.54    0.21 
  -2  16   4    0.22    0.17 
   2  16  -3    0.52    0.26 
  -2  16   3    0.79    0.20 
   2  16  -3    0.58    0.24 
  -2  16   3    0.86    0.28 
  -2  16   3    0.46    0.25 
  -2  16   3    0.82    0.17 
   2  16  -3    1.03    0.27 
  -2  16   2    1.50    0.28 
   2  16  -2    1.49    0.31 
   2  16  -2    1.19    0.29 
   2  16  -2    1.48    0.41 
  -2  16   2    1.61    0.38 
  -2  16   2    1.43    0.37 
  -2  16   2    1.21    0.22 
  -2  16   1    3.47    0.59 
  -2  16   1    4.17    0.36 
   2  16  -1    3.11    0.45 
   2  16  -1    3.09    0.56 
   2  16  -1    4.01    0.48 
  -2  16   1    4.05    0.50 
  -2  16   0    4.56    0.67 
   2  16   0    4.51    0.67 
   2  16   0    3.38    0.44 
  -2  16   0    3.24    0.46 
  -2  16   0    4.06    0.37 
   2  16   0    3.66    0.44 
  -2  16  -1    3.25    0.59 
  -2  16  -1    3.53    0.43 
   2  16   1    2.72    0.50 
   2  16   1    3.00    0.38 
   2  16   1    3.48    0.42 
  -2  16  -1    3.30    0.48 
  -2  16  -2    0.11    0.13 
  -2  16  -2    0.11    0.15 
   2  16   2    0.09    0.10 
   2  16   2    0.00    0.08 
   2  16   2    0.02    0.14 
  -2  16  -2    0.13    0.10 
   2  16   3    1.82    0.27 
  -2  16  -3    1.60    0.32 
   2  16   3    1.28    0.24 
   2  16   3    1.26    0.33 
  -2  16  -3    1.25    0.34 
  -2  16  -3    1.18    0.35 
  -2  16  -4    1.21    0.28 
   2  16   4    1.35    0.33 
   2  16   4    1.10    0.21 
  -2  16  -4    1.28    0.35 
   2  16   4    0.93    0.31 
  -3   0  14    0.82    0.25 
  -3   0  14    0.73    0.19 
  -3   0  13    0.09    0.10 
  -3   0  12    0.34    0.15 
   3   0 -12    0.37    0.11 
  -3   0  12    0.26    0.11 
   3   0 -12    0.76    0.20 
   3   0 -11    0.07    0.06 
  -3   0  11    0.12    0.07 
  -3   0  11   -0.06    0.04 
   3   0 -10   18.56    0.93 
  -3   0  10   16.54    0.91 
  -3   0  10   17.71    0.87 
   3   0 -10   16.25    0.81 
  -3   0   9    0.02    0.05 
   3   0  -9    0.00    0.05 
  -3   0   9   -0.07    0.04 
   3   0  -9   -0.04    0.05 
   3   0  -9    0.00    0.03 
   3   0  -8    0.45    0.11 
   3   0  -8    0.62    0.10 
   3   0  -8    0.60    0.16 
  -3   0   8    0.44    0.17 
  -3   0   8    0.58    0.11 
   3   0  -8    0.44    0.12 
   3   0  -7    0.00    0.06 
  -3   0   7    0.01    0.04 
   3   0  -7    0.01    0.02 
   3   0  -7    0.09    0.06 
  -3   0   7    0.04    0.04 
   3   0  -7    0.07    0.06 
   3   0  -7   -0.01    0.03 
  -3   0   7   -0.07    0.02 
  -3   0   7   -0.01    0.03 
  -3   0   6   41.59    1.82 
   3   0  -6   39.01    1.90 
   3   0  -6   42.14    1.85 
   3   0  -6   41.56    1.78 
  -3   0   6   41.15    1.81 
   3   0  -6   41.45    1.76 
  -3   0   6   41.10    1.85 
  -3   0   6   41.78    1.86 
   3   0  -6   44.55    1.84 
   3   0  -5    0.01    0.03 
  -3   0   5    0.00    0.03 
  -3   0   5    0.01    0.03 
   3   0  -5   -0.01    0.02 
  -3   0   5    0.10    0.05 
   3   0  -5    0.02    0.02 
  -3   0   5   -0.04    0.02 
   3   0  -5   -0.02    0.04 
  -3   0   5    0.03    0.04 
   3   0  -5    0.05    0.05 
  -3   0   4  195.42    8.89 
  -3   0   4  170.09   12.37 
   3   0  -4  186.70    8.96 
  -3   0   3    0.01    0.02 
  -3   0   3   -0.01    0.02 
  -3   0   3    0.01    0.02 
   3   0  -3   -0.01    0.02 
  -3   0   3   -0.01    0.01 
   3   0  -3   -0.02    0.02 
  -3   0   3    0.03    0.02 
   3   0  -3    0.08    0.03 
   3   0  -3   -0.01    0.02 
  -3   0   3   -0.02    0.01 
   3   0  -3    0.01    0.03 
   3   0  -3    0.02    0.03 
  -3   0   2   91.99    4.99 
   3   0  -2   92.57    4.65 
   3   0  -2   92.85    7.17 
  -3   0   2  105.73    7.26 
   3   0  -1   -0.01    0.01 
  -3   0   1    0.01    0.02 
  -3   0   1    0.01    0.02 
   3   0  -1    0.00    0.02 
  -3   0   1   -0.01    0.02 
  -3   0   1   -0.01    0.02 
   3   0  -1   -0.01    0.02 
   3   0  -1    0.03    0.02 
  -3   0   1   -0.03    0.01 
   3   0  -1   -0.02    0.02 
   3   0  -1    0.00    0.02 
  -3   0   1    0.00    0.02 
  -3   0   0    0.59    0.07 
   3   0   0    0.77    0.08 
   3   0   0    0.71    0.09 
  -3   0   0    0.58    0.07 
  -3   0   0    0.64    0.08 
  -3   0   0    0.72    0.08 
   3   0   0    0.78    0.09 
   3   0   0    0.64    0.08 
   3   0   0    0.63    0.07 
   3   0   0    0.51    0.07 
  -3   0   0    0.63    0.07 
  -3   0   0    0.64    0.08 
  -3   0  -1   -0.01    0.02 
   3   0   1   -0.02    0.01 
  -3   0  -1   -0.02    0.01 
   3   0   1    0.02    0.03 
  -3   0  -1    0.00    0.02 
  -3   0  -1   -0.01    0.03 
   3   0   1   -0.02    0.02 
   3   0   1    0.03    0.02 
  -3   0  -1    0.00    0.03 
   3   0   2   17.97    0.84 
  -3   0  -2   18.55    0.85 
   3   0   2   18.36    0.82 
   3   0   2   18.10    0.83 
  -3   0  -2   18.68    0.83 
  -3   0  -2   17.16    0.82 
  -3   0  -2   17.62    0.80 
  -3   0  -2   17.69    0.78 
   3   0   2   17.86    0.83 
  -3   0  -3   -0.03    0.02 
  -3   0  -3   -0.01    0.02 
   3   0   3   -0.03    0.02 
   3   0   3    0.01    0.03 
   3   0   3   -0.03    0.03 
  -3   0  -3    0.03    0.04 
  -3   0  -3   -0.01    0.03 
  -3   0  -3   -0.01    0.02 
  -3   0  -4   22.95    1.00 
  -3   0  -4   22.08    1.04 
  -3   0  -4   22.22    0.96 
  -3   0  -4   22.74    1.05 
   3   0   4   23.63    1.07 
   3   0   4   23.48    1.08 
   3   0   4   22.75    1.11 
  -3   0  -5   -0.01    0.03 
  -3   0  -5    0.02    0.02 
   3   0   5    0.01    0.04 
   3   0   5    0.02    0.04 
   3   0   5    0.04    0.06 
  -3   0  -5    0.02    0.02 
  -3   0  -5   -0.03    0.03 
   3   0   5    0.01    0.04 
   3   0   6    0.61    0.13 
  -3   0  -6    0.58    0.10 
  -3   0  -6    0.76    0.14 
   3   0   6    0.88    0.16 
  -3   0  -6    0.57    0.06 
   3   0   6    0.40    0.12 
  -3   0  -6    0.76    0.09 
   3   0   6    0.42    0.13 
  -3   0  -7   -0.02    0.02 
  -3   0  -7    0.00    0.04 
   3   0   7   -0.08    0.03 
  -3   0  -7   -0.01    0.03 
  -3   0  -7    0.00    0.02 
   3   0   7   -0.01    0.04 
   3   0   7   -0.04    0.06 
   3   0   8    6.43    0.35 
  -3   0  -8    6.70    0.43 
   3   0   8    6.53    0.47 
   3   0   8    6.53    0.53 
  -3   0  -8    6.28    0.37 
  -3   0  -8    6.89    0.32 
  -3   0  -9    0.03    0.03 
   3   0   9   -0.01    0.07 
  -3   0  -9   -0.01    0.03 
   3   0   9   -0.07    0.06 
  -3   0  -9    0.05    0.05 
   3   0  10    4.25    0.54 
   3   0  10    5.43    0.45 
  -3   0 -10    5.13    0.28 
  -3   0 -10    4.24    0.35 
  -3   0 -11    0.06    0.04 
   3   0  11   -0.04    0.09 
  -3   0 -11   -0.01    0.06 
   3   0  11   -0.05    0.07 
   3   0  12    0.51    0.19 
   3   0  12    0.31    0.19 
  -3   0 -12    0.50    0.09 
  -3   0 -12    0.90    0.16 
   3   0  13    0.11    0.18 
   3   0  13    0.03    0.10 
  -3   0 -13    0.05    0.06 
   3   0  14    1.59    0.34 
   3   0  14    1.29    0.37 
  -3   1  14    0.29    0.11 
   3   1 -14    0.32    0.13 
  -3   1  14    0.11    0.11 
  -3  -1  14    0.27    0.17 
  -3  -1  14    0.15    0.11 
  -3   1  13    4.86    0.38 
   3   1 -13    5.23    0.44 
  -3   1  13    5.83    0.58 
  -3  -1  13    5.03    0.55 
  -3  -1  13    4.90    0.41 
  -3   1  12    0.41    0.15 
   3   1 -12    0.62    0.19 
  -3   1  12    0.38    0.11 
  -3  -1  12    0.30    0.12 
   3  -1 -12    0.49    0.13 
  -3  -1  12    0.45    0.17 
   3  -1 -12    0.40    0.09 
  -3   1  11    2.64    0.28 
  -3   1  11    2.90    0.33 
   3   1 -11    2.40    0.33 
   3  -1 -11    2.87    0.24 
  -3  -1  11    2.59    0.30 
  -3  -1  11    3.31    0.40 
   3  -1 -11    2.71    0.20 
   3   1 -10    1.88    0.27 
  -3   1  10    1.80    0.21 
  -3   1  10    2.07    0.25 
   3   1 -10    1.58    0.19 
   3  -1 -10    1.83    0.22 
  -3  -1  10    1.75    0.23 
   3  -1 -10    1.64    0.15 
  -3  -1  10    1.86    0.27 
  -3   1   9    2.17    0.20 
   3   1  -9    3.33    0.37 
   3   1  -9    1.94    0.32 
  -3   1   9    2.62    0.23 
   3   1  -9    2.38    0.19 
   3  -1  -9    2.58    0.26 
   3  -1  -9    2.33    0.18 
   3  -1  -9    2.42    0.28 
  -3  -1   9    2.19    0.27 
  -3  -1   9    2.29    0.25 
   3   1  -8    3.26    0.34 
  -3   1   8    3.59    0.26 
   3   1  -8    2.71    0.36 
  -3   1   8    3.11    0.24 
   3   1  -8    3.23    0.26 
   3   1  -8    3.35    0.19 
  -3   1   8    2.99    0.28 
  -3   1   8    3.51    0.24 
   3  -1  -8    2.96    0.25 
   3  -1  -8    3.43    0.28 
  -3  -1   8    3.16    0.27 
  -3  -1   8    3.10    0.27 
   3  -1  -8    3.14    0.21 
   3   1  -7    3.07    0.32 
   3   1  -7    2.22    0.15 
   3   1  -7    2.34    0.18 
   3   1  -7    1.79    0.28 
  -3   1   7    1.98    0.17 
  -3   1   7    2.34    0.18 
   3   1  -7    2.27    0.20 
  -3  -1   7    2.12    0.23 
  -3  -1   7    2.29    0.19 
   3  -1  -7    2.37    0.14 
  -3  -1   7    1.87    0.21 
   3  -1  -7    2.52    0.26 
   3  -1  -7    2.33    0.20 
  -3  -1   7    2.46    0.27 
   3  -1  -7    2.39    0.16 
  -3   1   6    1.54    0.14 
  -3   1   6    1.61    0.20 
   3   1  -6    1.68    0.21 
  -3   1   6    1.56    0.13 
   3   1  -6    1.23    0.20 
  -3   1   6    1.35    0.19 
   3   1  -6    1.54    0.13 
  -3   1   6    1.72    0.15 
   3   1  -6    1.60    0.18 
  -3  -1   6    1.58    0.18 
   3  -1  -6    1.57    0.18 
  -3  -1   6    1.82    0.21 
   3  -1  -6    1.43    0.12 
  -3  -1   6    1.29    0.18 
   3  -1  -6    1.49    0.19 
   3  -1  -6    1.41    0.11 
   3  -1  -6    1.30    0.20 
  -3  -1   6    1.63    0.17 
  -3   1   5    0.13    0.05 
  -3   1   5    0.21    0.04 
  -3   1   5    0.30    0.07 
  -3   1   5    0.16    0.04 
   3   1  -5    0.25    0.09 
  -3   1   5    0.25    0.06 
   3   1  -5    0.22    0.07 
  -3   1   5    0.27    0.07 
   3   1  -5    0.17    0.06 
   3   1  -5    0.15    0.05 
  -3  -1   5    0.15    0.05 
  -3  -1   5    0.30    0.07 
   3  -1  -5    0.17    0.05 
   3  -1  -5    0.10    0.06 
   3  -1  -5    0.10    0.06 
   3  -1  -5    0.17    0.06 
  -3  -1   5    0.19    0.07 
  -3  -1   5    0.20    0.07 
  -3  -1   5    0.22    0.07 
   3  -1  -5    0.16    0.05 
   3   1  -4    0.47    0.07 
   3   1  -4    0.55    0.11 
  -3   1   4    0.49    0.09 
  -3   1   4    0.52    0.09 
  -3   1   4    0.43    0.06 
   3   1  -4    0.37    0.08 
  -3   1   4    0.54    0.07 
  -3   1   4    0.46    0.08 
   3   1  -4    0.33    0.07 
   3  -1  -4    0.34    0.08 
  -3  -1   4    0.59    0.10 
  -3  -1   4    0.43    0.08 
   3  -1  -4    0.53    0.08 
   3  -1  -4    0.51    0.08 
  -3  -1   4    0.45    0.08 
   3  -1  -4    0.35    0.08 
  -3  -1   4    0.50    0.08 
   3   1  -3   31.19    1.37 
   3   1  -3   30.51    1.35 
   3   1  -3   30.59    1.34 
  -3  -1   3   29.95    1.34 
   3  -1  -3   32.16    1.38 
  -3  -1   3   31.44    1.35 
  -3  -1   3   32.00    1.34 
   3  -1  -3   30.77    1.35 
   3  -1  -3   30.58    1.35 
   3  -1  -3   32.19    1.34 
  -3   1   2    0.14    0.05 
  -3   1   2    0.16    0.04 
   3   1  -2    0.13    0.04 
   3   1  -2    0.18    0.04 
  -3   1   2    0.17    0.03 
   3   1  -2    0.20    0.04 
   3   1  -2    0.17    0.04 
  -3   1   2    0.13    0.04 
  -3   1   2    0.18    0.05 
   3   1  -2    0.17    0.04 
   3  -1  -2    0.12    0.03 
   3  -1  -2    0.23    0.05 
  -3  -1   2    0.22    0.05 
   3  -1  -2    0.20    0.04 
  -3  -1   2    0.18    0.04 
  -3  -1   2    0.16    0.04 
   3  -1  -2    0.13    0.04 
  -3  -1   2    0.24    0.04 
  -3  -1   2    0.17    0.04 
  -3  -1   2    0.16    0.04 
   3  -1  -2    0.14    0.05 
   3  -1  -2    0.12    0.04 
   3   1  -1    0.03    0.02 
  -3   1   1    0.07    0.02 
   3   1  -1    0.09    0.03 
  -3   1   1    0.06    0.02 
  -3   1   1    0.00    0.02 
   3   1  -1    0.10    0.03 
   3   1  -1    0.06    0.03 
  -3   1   1    0.08    0.04 
   3   1  -1    0.04    0.03 
  -3   1   1    0.06    0.04 
  -3   1   1    0.07    0.03 
   3  -1  -1    0.08    0.03 
   3  -1  -1    0.05    0.02 
   3  -1  -1    0.03    0.04 
  -3  -1   1    0.10    0.04 
   3  -1  -1    0.07    0.04 
  -3  -1   1    0.07    0.03 
  -3  -1   1    0.07    0.03 
   3  -1  -1    0.07    0.02 
  -3  -1   1    0.07    0.04 
  -3  -1   1    0.05    0.02 
   3  -1  -1    0.07    0.03 
  -3  -1   1    0.07    0.03 
  -3   1   0    0.03    0.02 
   3   1   0    0.05    0.03 
   3   1   0    0.06    0.03 
  -3   1   0    0.08    0.04 
  -3   1   0    0.04    0.04 
  -3   1   0    0.09    0.04 
   3   1   0    0.05    0.02 
   3   1   0    0.06    0.03 
   3   1   0    0.12    0.04 
   3   1   0    0.03    0.03 
  -3   1   0    0.04    0.03 
  -3  -1   0    0.06    0.02 
  -3  -1   0    0.10    0.04 
   3  -1   0    0.06    0.04 
  -3  -1   0    0.07    0.02 
   3  -1   0    0.03    0.03 
   3  -1   0    0.06    0.04 
   3  -1   0    0.06    0.02 
  -3  -1   0    0.04    0.03 
  -3  -1   0    0.07    0.03 
   3  -1   0   -0.01    0.03 
  -3  -1   0    0.05    0.03 
   3  -1   0    0.01    0.02 
   3   1   1    5.23    0.28 
   3   1   1    4.79    0.29 
  -3   1  -1    5.30    0.30 
   3   1   1    5.75    0.30 
  -3   1  -1    5.54    0.29 
   3   1   1    5.59    0.28 
   3   1   1    5.49    0.26 
  -3   1  -1    5.79    0.30 
   3   1   1    4.93    0.29 
   3  -1   1    5.74    0.30 
   3  -1   1    5.31    0.31 
  -3  -1  -1    5.00    0.27 
  -3  -1  -1    5.35    0.29 
   3  -1   1    5.64    0.29 
  -3  -1  -1    5.44    0.27 
  -3  -1  -1    5.42    0.25 
  -3  -1  -1    5.56    0.31 
   3   1   2   11.18    0.53 
   3   1   2   11.19    0.53 
   3   1   2   10.65    0.47 
  -3   1  -2   11.21    0.52 
  -3   1  -2   10.97    0.55 
  -3   1  -2   11.62    0.54 
   3   1   2   10.56    0.55 
   3  -1   2   10.78    0.54 
  -3  -1  -2   10.70    0.50 
  -3  -1  -2   10.45    0.46 
   3  -1   2   10.93    0.56 
  -3  -1  -2   10.81    0.52 
  -3  -1  -2   10.55    0.56 
   3  -1   2   10.65    0.55 
   3  -1   2   11.36    0.55 
  -3  -1  -2   11.06    0.51 
   3   1   3   24.22    1.13 
  -3   1  -3   23.30    1.10 
   3   1   3   24.21    1.09 
  -3   1  -3   23.56    1.07 
   3   1   3   24.39    1.09 
  -3   1  -3   24.04    1.12 
   3  -1   3   24.91    1.12 
   3  -1   3   24.22    1.12 
  -3  -1  -3   23.15    1.13 
  -3  -1  -3   25.03    1.11 
   3  -1   3   24.85    1.13 
   3  -1   3   23.89    1.09 
  -3  -1  -3   23.73    1.06 
  -3   1  -4    0.20    0.05 
   3   1   4    0.20    0.07 
  -3   1  -4    0.23    0.08 
  -3   1  -4    0.21    0.06 
   3   1   4    0.24    0.07 
  -3   1  -4    0.21    0.07 
   3   1   4    0.21    0.08 
   3  -1   4    0.13    0.06 
   3  -1   4    0.28    0.09 
  -3  -1  -4    0.16    0.05 
   3  -1   4    0.12    0.07 
  -3  -1  -4    0.22    0.05 
   3  -1   4    0.26    0.07 
   3  -1   4    0.12    0.07 
  -3  -1  -4    0.15    0.04 
   3   1   5   12.85    0.67 
  -3   1  -5   13.34    0.60 
  -3   1  -5   13.07    0.70 
   3   1   5   13.40    0.69 
  -3   1  -5   12.88    0.66 
  -3   1  -5   13.08    0.63 
   3   1   5   12.00    0.73 
   3  -1   5   12.89    0.73 
   3  -1   5   13.19    0.65 
  -3  -1  -5   13.43    0.59 
  -3  -1  -5   13.55    0.62 
  -3  -1  -5   13.83    0.64 
   3  -1   5   13.42    0.72 
   3  -1   5   12.39    0.72 
   3  -1   5   13.64    0.71 
  -3   1  -6    2.23    0.16 
   3   1   6    2.23    0.16 
  -3   1  -6    2.23    0.14 
  -3   1  -6    1.97    0.21 
   3   1   6    2.02    0.29 
  -3   1  -6    1.95    0.24 
   3   1   6    2.16    0.23 
   3   1   6    2.13    0.26 
  -3  -1  -6    2.24    0.16 
   3  -1   6    1.91    0.17 
   3  -1   6    2.04    0.28 
   3  -1   6    2.54    0.31 
   3  -1   6    1.86    0.24 
  -3  -1  -6    2.20    0.13 
   3  -1   6    2.41    0.32 
  -3  -1  -6    2.41    0.18 
  -3   1  -7    9.98    0.47 
  -3   1  -7   10.05    0.54 
   3   1   7   10.09    0.66 
  -3   1  -7   10.11    0.60 
   3   1   7   10.14    0.49 
   3   1   7   10.75    0.60 
  -3   1  -7    9.82    0.49 
   3   1   7   10.14    0.60 
  -3  -1  -7   10.00    0.45 
  -3  -1  -7    9.97    0.45 
   3  -1   7    9.62    0.51 
   3  -1   7    9.85    0.65 
  -3  -1  -7   10.04    0.53 
  -3  -1  -7   10.13    0.49 
   3  -1   7    9.92    0.62 
   3  -1   7   10.43    0.63 
   3   1   8    3.75    0.20 
   3   1   8    3.95    0.32 
  -3   1  -8    3.18    0.20 
   3   1   8    3.59    0.42 
  -3   1  -8    3.47    0.36 
   3   1   8    2.82    0.39 
  -3   1  -8    3.11    0.25 
  -3   1  -8    3.51    0.21 
   3  -1   8    3.34    0.22 
   3  -1   8    3.41    0.43 
  -3  -1  -8    3.48    0.21 
   3  -1   8    2.89    0.34 
  -3  -1  -8    3.21    0.25 
  -3  -1  -8    3.31    0.18 
  -3   1  -9    5.89    0.38 
  -3   1  -9    6.51    0.46 
  -3   1  -9    6.20    0.33 
   3   1   9    6.91    0.56 
   3   1   9    7.00    0.48 
  -3   1  -9    6.18    0.31 
  -3  -1  -9    6.38    0.38 
  -3  -1  -9    6.43    0.32 
   3  -1   9    6.00    0.48 
   3  -1   9    6.32    0.54 
  -3  -1  -9    6.19    0.34 
  -3   1 -10    0.96    0.19 
  -3   1 -10    1.34    0.18 
  -3   1 -10    1.32    0.14 
   3   1  10    1.65    0.33 
   3   1  10    1.27    0.24 
  -3  -1 -10    1.19    0.16 
   3  -1  10    1.57    0.28 
  -3  -1 -10    1.29    0.11 
  -3  -1 -10    0.97    0.12 
   3  -1  10    1.59    0.33 
  -3   1 -11    2.13    0.17 
   3   1  11    1.59    0.28 
   3   1  11    2.66    0.52 
  -3   1 -11    2.24    0.30 
  -3  -1 -11    2.06    0.15 
  -3  -1 -11    2.15    0.19 
   3  -1  11    2.26    0.35 
   3  -1  11    1.51    0.34 
   3   1  12    3.44    0.45 
   3   1  12    3.10    0.50 
  -3   1 -12    2.68    0.22 
  -3   1 -12    3.57    0.38 
  -3  -1 -12    3.35    0.22 
  -3  -1 -12    2.86    0.18 
   3  -1  12    2.87    0.49 
   3   1  13    0.04    0.14 
  -3   1 -13    0.06    0.08 
   3   1  13    0.02    0.09 
   3  -1  13    0.04    0.12 
   3  -1  13    0.09    0.15 
   3   1  14    0.33    0.17 
   3   1  14    0.64    0.27 
  -3   1 -14    0.80    0.18 
   3  -1  14    1.34    0.37 
   3  -1  14    0.75    0.26 
  -3   2  14    0.40    0.16 
  -3   2  14    0.30    0.11 
   3   2 -14    0.30    0.15 
  -3  -2  14    0.48    0.19 
  -3   2  13    0.84    0.22 
  -3   2  13    0.92    0.17 
   3   2 -13    0.79    0.21 
  -3  -2  13    0.81    0.23 
  -3  -2  13    0.73    0.19 
  -3   2  12    0.07    0.08 
  -3   2  12    0.05    0.06 
   3   2 -12    0.03    0.09 
  -3  -2  12   -0.08    0.06 
  -3  -2  12    0.08    0.08 
  -3   2  11    4.45    0.36 
   3   2 -11    3.49    0.44 
  -3   2  11    4.22    0.30 
  -3  -2  11    3.83    0.34 
  -3  -2  11    4.43    0.48 
  -3   2  10    7.78    0.45 
   3   2 -10    7.32    0.56 
   3   2 -10    7.32    0.62 
  -3   2  10    7.74    0.49 
  -3  -2  10    7.87    0.50 
  -3  -2  10    8.89    0.57 
   3   2  -9    0.46    0.15 
   3   2  -9    0.58    0.20 
   3   2  -9    0.71    0.11 
   3  -2  -9    0.61    0.08 
   3  -2  -9    0.59    0.09 
   3  -2  -9    0.56    0.15 
  -3  -2   9    0.37    0.13 
  -3  -2   9    0.78    0.15 
  -3   2   8    7.84    0.45 
   3   2  -8    8.27    0.60 
   3   2  -8    9.10    0.57 
   3   2  -8    8.14    0.41 
   3   2  -8    8.73    0.53 
  -3   2   8    8.20    0.47 
  -3   2   8    8.25    0.53 
   3   2  -8    8.08    0.46 
  -3   2   8    8.98    0.47 
   3  -2  -8    8.05    0.52 
  -3  -2   8    8.52    0.53 
   3  -2  -8    8.48    0.41 
  -3  -2   8    9.57    0.51 
   3  -2  -8    9.13    0.44 
   3   2  -7    0.92    0.13 
   3   2  -7    0.93    0.19 
  -3   2   7    1.06    0.18 
  -3   2   7    0.86    0.12 
  -3   2   7    1.01    0.14 
   3   2  -7    0.98    0.14 
  -3   2   7    0.86    0.12 
   3   2  -7    0.99    0.10 
   3   2  -7    0.81    0.16 
   3  -2  -7    0.91    0.10 
   3  -2  -7    0.93    0.08 
  -3  -2   7    1.04    0.17 
   3  -2  -7    0.73    0.14 
   3  -2  -7    0.91    0.11 
  -3  -2   7    0.60    0.12 
  -3  -2   7    1.00    0.16 
  -3   2   6    2.94    0.24 
  -3   2   6    2.98    0.21 
   3   2  -6    2.33    0.29 
   3   2  -6    3.06    0.18 
  -3   2   6    2.87    0.18 
   3   2  -6    2.34    0.26 
  -3   2   6    3.01    0.19 
  -3   2   6    3.80    0.26 
   3   2  -6    2.87    0.20 
   3   2  -6    2.60    0.21 
  -3   2   6    3.04    0.21 
  -3  -2   6    3.33    0.24 
   3  -2  -6    2.72    0.17 
  -3  -2   6    2.78    0.23 
   3  -2  -6    3.01    0.24 
   3  -2  -6    3.19    0.19 
  -3  -2   6    3.18    0.23 
   3  -2  -6    2.72    0.19 
  -3  -2   6    3.09    0.23 
  -3  -2   6    2.91    0.23 
   3   2  -5   62.13    2.53 
   3   2  -5   59.93    2.50 
   3   2  -5   59.66    2.54 
   3   2  -5   59.42    2.62 
   3  -2  -5   58.86    2.52 
   3  -2  -5   58.75    2.49 
   3  -2  -5   59.20    2.59 
  -3  -2   5   59.07    2.56 
  -3  -2   5   59.89    2.56 
  -3  -2   5   59.44    2.56 
   3   2  -4   10.32    0.52 
   3   2  -4    9.86    0.54 
  -3   2   4   10.86    0.53 
  -3   2   4   10.83    0.52 
  -3   2   4   11.37    0.54 
   3   2  -4   10.70    0.51 
   3   2  -4   10.06    0.55 
  -3   2   4   10.33    0.50 
   3   2  -4   10.60    0.49 
  -3   2   4   10.39    0.48 
  -3  -2   4   10.72    0.52 
  -3  -2   4    9.60    0.51 
   3  -2  -4   10.59    0.56 
   3  -2  -4   11.01    0.49 
  -3  -2   4   10.19    0.52 
   3  -2  -4   10.16    0.48 
   3  -2  -4   10.59    0.52 
  -3  -2   4   10.67    0.53 
  -3   2   3   11.95    0.53 
   3   2  -3   10.96    0.56 
   3   2  -3   11.55    0.55 
  -3   2   3   12.02    0.55 
  -3   2   3   11.34    0.53 
   3   2  -3   11.22    0.56 
  -3   2   3   11.47    0.52 
   3   2  -3   12.53    0.54 
   3   2  -3   11.98    0.54 
  -3   2   3   12.10    0.56 
   3   2  -3   12.26    0.57 
   3  -2  -3   11.70    0.52 
  -3  -2   3   11.31    0.55 
  -3  -2   3   11.30    0.55 
   3  -2  -3    9.90    0.54 
   3  -2  -3   11.10    0.53 
  -3  -2   3   12.02    0.55 
  -3  -2   3   11.35    0.54 
  -3  -2   3   11.24    0.55 
   3   2  -2   24.62    1.07 
  -3   2   2   25.36    1.11 
   3   2  -2   24.51    1.08 
   3   2  -2   23.46    1.07 
   3   2  -2   24.37    1.08 
   3   2  -2   24.62    1.07 
   3   2  -2   24.86    1.07 
  -3   2   2   25.94    1.10 
  -3   2   2   25.02    1.05 
  -3   2   2   24.93    1.07 
  -3  -2   2   24.65    1.07 
  -3  -2   2   24.29    1.07 
   3  -2  -2   24.26    1.14 
  -3  -2   2   24.91    1.07 
   3  -2  -2   24.37    1.07 
   3  -2  -2   23.87    1.04 
   3  -2  -2   25.61    1.13 
  -3  -2   2   23.52    1.07 
  -3  -2   2   24.91    1.08 
   3  -2  -2   25.14    1.08 
  -3   2   1   40.02    1.74 
   3  -2  -1   40.02    1.75 
   3   2   0   20.18    0.91 
   3   2   0   21.00    0.90 
  -3   2   0   20.55    0.88 
  -3   2   0   20.34    0.94 
  -3   2   0   20.43    0.93 
   3   2   0   20.08    0.89 
   3   2   0   19.71    0.90 
  -3   2   0   21.01    0.94 
   3   2   0   20.07    0.90 
   3   2   0   21.13    0.88 
  -3   2   0   21.25    0.94 
  -3  -2   0   20.31    0.92 
  -3  -2   0   20.01    0.88 
  -3  -2   0   19.86    0.89 
   3  -2   0   20.55    0.90 
  -3  -2   0   20.29    0.90 
  -3  -2   0   20.72    0.91 
   3  -2   0   21.04    0.93 
  -3   2  -1   10.63    0.53 
   3   2   1   10.77    0.45 
  -3   2  -1   11.00    0.53 
  -3   2  -1    9.54    0.51 
   3   2   1   10.26    0.50 
   3   2   1   10.16    0.48 
   3   2   1    9.62    0.47 
  -3   2  -1   10.07    0.49 
  -3   2  -1   11.32    0.52 
   3   2   1   10.45    0.48 
   3   2   1    9.69    0.50 
  -3  -2  -1   10.96    0.47 
   3  -2   1    9.48    0.48 
  -3  -2  -1   10.24    0.47 
  -3  -2  -1   10.10    0.48 
  -3  -2  -1   10.66    0.52 
   3  -2   1    9.78    0.47 
   3  -2   1   10.15    0.53 
   3  -2   1    9.96    0.50 
  -3  -2  -1   10.22    0.46 
  -3   2  -2    0.38    0.09 
   3   2   2    0.60    0.08 
   3   2   2    0.37    0.07 
   3   2   2    0.40    0.08 
  -3   2  -2    0.69    0.11 
  -3   2  -2    0.46    0.09 
  -3   2  -2    0.53    0.10 
   3   2   2    0.59    0.04 
  -3  -2  -2    0.54    0.10 
  -3  -2  -2    0.65    0.08 
   3  -2   2    0.35    0.08 
   3  -2   2    0.37    0.08 
   3  -2   2    0.55    0.09 
  -3  -2  -2    0.66    0.08 
   3  -2   2    0.46    0.09 
   3  -2   2    0.35    0.08 
  -3  -2  -2    0.50    0.04 
  -3  -2  -2    0.59    0.05 
  -3   2  -3    0.15    0.05 
   3   2   3    0.14    0.04 
   3   2   3    0.19    0.05 
  -3   2  -3    0.30    0.07 
   3   2   3    0.21    0.07 
   3   2   3    0.11    0.04 
  -3   2  -3    0.05    0.05 
   3  -2   3    0.05    0.05 
   3  -2   3    0.07    0.05 
   3  -2   3    0.11    0.06 
  -3  -2  -3    0.19    0.04 
   3  -2   3    0.08    0.05 
   3  -2   3    0.09    0.05 
  -3  -2  -3    0.09    0.03 
  -3  -2  -3    0.14    0.07 
  -3  -2  -3    0.13    0.04 
   3   2   4    3.97    0.23 
   3   2   4    3.99    0.31 
   3   2   4    4.34    0.26 
  -3   2  -4    3.82    0.28 
  -3   2  -4    3.80    0.26 
  -3   2  -4    3.73    0.30 
   3   2   4    4.17    0.26 
  -3  -2  -4    3.88    0.22 
   3  -2   4    4.27    0.31 
  -3  -2  -4    4.14    0.21 
   3  -2   4    3.70    0.29 
   3  -2   4    4.22    0.30 
   3  -2   4    3.86    0.29 
  -3  -2  -4    4.13    0.22 
   3  -2   4    3.84    0.27 
  -3   2  -5    1.98    0.17 
  -3   2  -5    1.81    0.24 
  -3   2  -5    1.87    0.21 
   3   2   5    1.86    0.14 
   3   2   5    2.03    0.21 
  -3   2  -5    1.71    0.14 
   3   2   5    1.47    0.22 
   3   2   5    1.54    0.18 
   3  -2   5    1.98    0.21 
   3  -2   5    1.96    0.25 
   3  -2   5    2.00    0.26 
  -3  -2  -5    1.78    0.12 
   3  -2   5    1.46    0.20 
   3  -2   5    1.95    0.24 
  -3  -2  -5    1.81    0.12 
   3   2   6    0.62    0.13 
   3   2   6    0.29    0.12 
  -3   2  -6    0.52    0.11 
  -3   2  -6    0.45    0.13 
  -3   2  -6    0.55    0.08 
   3   2   6    0.45    0.10 
  -3   2  -6    0.28    0.08 
   3  -2   6    0.46    0.14 
  -3  -2  -6    0.46    0.06 
   3  -2   6    0.62    0.15 
   3  -2   6    0.41    0.11 
   3  -2   6    0.39    0.12 
  -3  -2  -6    0.52    0.08 
   3  -2   6    0.46    0.10 
   3   2   7    0.64    0.09 
  -3   2  -7    0.75    0.13 
  -3   2  -7    0.52    0.08 
  -3   2  -7    0.82    0.12 
  -3   2  -7    0.64    0.17 
   3   2   7    0.68    0.15 
   3   2   7    0.83    0.16 
   3   2   7    0.65    0.18 
   3  -2   7    0.74    0.18 
   3  -2   7    0.95    0.19 
  -3  -2  -7    1.08    0.11 
  -3  -2  -7    0.89    0.10 
   3  -2   7    0.73    0.12 
   3   2   8    0.09    0.10 
   3   2   8    0.05    0.07 
  -3   2  -8   -0.11    0.05 
  -3   2  -8    0.03    0.03 
  -3   2  -8   -0.01    0.04 
  -3   2  -8   -0.01    0.03 
   3   2   8    0.08    0.04 
   3   2   8    0.11    0.08 
  -3  -2  -8    0.05    0.04 
   3  -2   8    0.05    0.07 
  -3  -2  -8    0.04    0.04 
   3  -2   8    0.07    0.10 
  -3   2  -9    1.08    0.13 
   3   2   9    0.69    0.17 
  -3   2  -9    0.91    0.20 
  -3   2  -9    0.76    0.11 
   3   2   9    0.42    0.17 
  -3  -2  -9    0.82    0.08 
   3  -2   9    0.78    0.20 
  -3  -2  -9    1.10    0.11 
   3  -2   9    0.70    0.23 
   3   2  10    1.48    0.25 
   3   2  10    1.93    0.36 
  -3   2 -10    1.55    0.17 
  -3   2 -10    1.28    0.25 
  -3   2 -10    1.72    0.13 
   3  -2  10    1.45    0.27 
   3  -2  10    1.55    0.31 
  -3  -2 -10    1.66    0.10 
  -3  -2 -10    1.95    0.12 
  -3   2 -11    0.16    0.12 
   3   2  11    0.47    0.15 
  -3   2 -11    0.31    0.08 
   3  -2  11    0.31    0.16 
   3  -2  11    0.25    0.15 
  -3   2 -12   -0.06    0.06 
   3   2  12    0.00    0.09 
   3   2  12    0.15    0.15 
   3  -2  12    0.16    0.13 
   3  -2  12    0.32    0.21 
   3   2  13    2.00    0.45 
   3   2  13    3.15    0.68 
  -3   2 -13    3.96    0.44 
   3  -2  13    3.00    0.52 
   3  -2  13    3.54    0.51 
   3   2  14    1.99    0.36 
  -3   2 -14    2.08    0.32 
   3   2  14    2.03    0.45 
   3  -2  14    1.59    0.38 
   3  -2  14    2.16    0.48 
  -3   3  14    1.14    0.19 
   3   3 -14    0.87    0.25 
  -3   3  14    1.01    0.24 
  -3  -3  14    0.63    0.20 
  -3  -3  14    1.55    0.34 
  -3   3  13    2.22    0.33 
  -3   3  13    1.77    0.23 
   3   3 -13    1.65    0.31 
  -3  -3  13    1.74    0.35 
  -3  -3  13    2.40    0.34 
   3   3 -12    5.12    0.57 
  -3   3  12    4.97    0.41 
  -3   3  12    4.94    0.35 
  -3  -3  12    4.93    0.42 
  -3  -3  12    4.92    0.55 
   3   3 -11    2.67    0.46 
  -3   3  11    2.46    0.23 
   3   3 -11    2.93    0.39 
   3   3 -11    2.95    0.19 
   3   3 -11    2.74    0.19 
  -3   3  11    2.95    0.32 
  -3  -3  11    2.33    0.35 
  -3  -3  11    2.76    0.34 
  -3   3  10    1.98    0.24 
   3   3 -10    1.63    0.14 
  -3   3  10    1.92    0.21 
   3   3 -10    1.76    0.29 
   3   3 -10    2.14    0.18 
   3   3 -10    1.54    0.31 
  -3  -3  10    1.94    0.29 
  -3  -3  10    1.56    0.24 
  -3   3   9   -0.02    0.04 
   3   3  -9    0.13    0.09 
   3   3  -9    0.09    0.04 
   3   3  -9    0.14    0.12 
   3   3  -9    0.10    0.06 
  -3   3   9   -0.03    0.04 
  -3   3   9    0.06    0.05 
   3  -3  -9   -0.02    0.05 
  -3  -3   9    0.01    0.06 
  -3  -3   9    0.14    0.09 
   3   3  -8   -0.05    0.06 
  -3   3   8    0.05    0.04 
   3   3  -8    0.07    0.04 
  -3   3   8    0.06    0.06 
   3   3  -8    0.12    0.11 
  -3   3   8    0.01    0.04 
  -3   3   8    0.09    0.06 
  -3  -3   8    0.02    0.07 
  -3  -3   8   -0.01    0.05 
   3  -3  -8    0.09    0.07 
  -3   3   7    0.90    0.13 
  -3   3   7    0.78    0.15 
   3   3  -7    0.87    0.13 
  -3   3   7    1.00    0.12 
   3   3  -7    0.73    0.18 
   3   3  -7    1.20    0.21 
  -3   3   7    1.10    0.14 
   3   3  -7    1.29    0.17 
   3   3  -7    1.04    0.11 
  -3  -3   7    0.67    0.14 
  -3  -3   7    0.75    0.21 
   3  -3  -7    0.95    0.17 
   3   3  -6    1.18    0.19 
   3   3  -6    0.85    0.10 
  -3   3   6    0.92    0.15 
  -3   3   6    0.76    0.11 
  -3   3   6    0.94    0.10 
   3   3  -6    0.72    0.11 
  -3   3   6    0.82    0.12 
  -3   3   6    0.77    0.09 
   3   3  -6    0.90    0.13 
   3   3  -6    1.03    0.19 
  -3  -3   6    0.70    0.13 
  -3  -3   6    0.63    0.13 
  -3  -3   6    0.71    0.13 
   3  -3  -6    1.03    0.12 
  -3  -3   6    0.92    0.15 
   3  -3  -6    1.19    0.18 
  -3  -3   6    0.71    0.12 
  -3   3   5    4.11    0.27 
  -3   3   5    4.62    0.25 
   3   3  -5    3.63    0.30 
  -3   3   5    3.97    0.22 
   3   3  -5    4.21    0.24 
   3   3  -5    3.98    0.30 
   3   3  -5    3.91    0.25 
  -3   3   5    4.07    0.23 
  -3   3   5    3.79    0.27 
   3   3  -5    4.19    0.26 
  -3   3   5    5.02    0.29 
  -3  -3   5    4.76    0.29 
  -3  -3   5    3.20    0.25 
  -3  -3   5    3.98    0.28 
   3  -3  -5    3.86    0.30 
   3  -3  -5    3.79    0.25 
  -3  -3   5    3.96    0.27 
  -3   3   4    4.59    0.24 
   3   3  -4    4.65    0.30 
  -3   3   4    4.94    0.29 
   3   3  -4    4.65    0.31 
   3   3  -4    4.47    0.27 
   3   3  -4    4.59    0.27 
   3   3  -4    4.43    0.26 
  -3   3   4    4.56    0.30 
  -3   3   4    4.99    0.24 
  -3   3   4    4.39    0.27 
  -3  -3   4    4.71    0.28 
   3  -3  -4    4.55    0.32 
  -3  -3   4    4.41    0.27 
  -3  -3   4    4.92    0.29 
   3  -3  -4    4.99    0.30 
  -3  -3   4    4.50    0.29 
  -3  -3   4    5.11    0.30 
   3   3  -3    0.36    0.08 
   3   3  -3    0.42    0.08 
   3   3  -3    0.33    0.08 
  -3   3   3    0.52    0.07 
  -3   3   3    0.53    0.08 
  -3   3   3    0.61    0.07 
   3   3  -3    0.41    0.07 
  -3   3   3    0.60    0.11 
   3   3  -3    0.60    0.10 
  -3   3   3    0.38    0.06 
  -3   3   3    0.51    0.09 
   3  -3  -3    0.73    0.12 
   3  -3  -3    0.48    0.11 
  -3  -3   3    0.46    0.08 
  -3  -3   3    0.38    0.07 
  -3  -3   3    0.42    0.08 
  -3  -3   3    0.45    0.08 
  -3  -3   3    0.66    0.10 
  -3   3   2    1.27    0.07 
   3   3  -2    1.01    0.11 
  -3   3   2    1.10    0.08 
   3   3  -2    1.19    0.11 
  -3   3   2    1.19    0.15 
  -3   3   2    1.04    0.14 
   3   3  -2    1.22    0.10 
  -3   3   2    1.19    0.10 
   3   3  -2    1.20    0.11 
   3  -3  -2    1.12    0.16 
  -3  -3   2    1.11    0.11 
   3  -3  -2    1.15    0.07 
  -3  -3   2    1.03    0.12 
   3  -3  -2    1.20    0.09 
   3  -3  -2    1.30    0.16 
  -3  -3   2    1.02    0.11 
  -3  -3   2    1.27    0.10 
  -3  -3   2    1.18    0.10 
  -3   3   1   26.78    1.16 
   3   3  -1   26.85    1.15 
  -3   3   1   24.92    1.19 
   3   3  -1   26.42    1.14 
   3   3  -1   25.64    1.13 
   3   3  -1   26.26    1.13 
   3   3  -1   27.44    1.14 
   3   3  -1   26.31    1.13 
  -3  -3   1   25.50    1.15 
  -3  -3   1   25.10    1.14 
  -3  -3   1   26.87    1.13 
   3  -3  -1   26.21    1.14 
  -3  -3   1   25.12    1.14 
  -3  -3   1   25.29    1.13 
   3  -3  -1   27.13    1.20 
  -3   3   0    7.78    0.39 
   3   3   0    7.78    0.36 
   3   3   0    7.51    0.37 
  -3   3   0    7.46    0.43 
  -3   3   0    7.47    0.40 
  -3   3   0    7.46    0.42 
   3   3   0    7.35    0.38 
  -3   3   0    7.40    0.34 
   3   3   0    7.07    0.35 
   3   3   0    7.43    0.37 
   3   3   0    7.95    0.36 
  -3  -3   0    7.64    0.35 
   3  -3   0    7.50    0.33 
   3  -3   0    7.27    0.39 
   3  -3   0    7.23    0.37 
   3  -3   0    7.23    0.33 
  -3  -3   0    7.40    0.36 
  -3  -3   0    7.34    0.37 
  -3  -3   0    7.53    0.39 
  -3  -3   0    7.60    0.40 
   3   3   1    9.41    0.49 
  -3   3  -1   10.13    0.46 
  -3   3  -1   10.14    0.52 
   3   3   1   10.04    0.46 
  -3   3  -1    9.31    0.50 
   3   3   1   10.82    0.48 
   3   3   1    9.06    0.49 
   3   3   1    9.49    0.46 
   3   3   1    9.78    0.45 
  -3  -3  -1    9.47    0.50 
  -3  -3  -1   10.24    0.46 
   3  -3   1    9.60    0.46 
   3  -3   1   10.12    0.45 
  -3  -3  -1    9.84    0.46 
   3  -3   1   10.55    0.52 
  -3  -3  -1    9.22    0.50 
   3  -3   1    9.25    0.49 
  -3  -3  -1    9.70    0.44 
  -3   3  -2    6.69    0.38 
   3   3   2    6.58    0.36 
  -3   3  -2    5.43    0.36 
  -3   3  -2    5.48    0.35 
   3   3   2    5.98    0.36 
   3   3   2    6.01    0.31 
   3   3   2    5.81    0.31 
   3   3   2    6.34    0.28 
   3  -3   2    5.67    0.37 
   3  -3   2    5.69    0.35 
  -3  -3  -2    6.39    0.29 
  -3  -3  -2    6.19    0.37 
   3  -3   2    5.30    0.35 
  -3  -3  -2    6.19    0.27 
   3  -3   2    5.07    0.32 
   3  -3   2    5.85    0.32 
  -3   3  -3   19.98    0.94 
   3   3   3   19.91    0.95 
  -3   3  -3   18.44    0.94 
  -3   3  -3   19.18    0.93 
   3   3   3   18.91    0.85 
   3   3   3   19.16    0.85 
   3   3   3   19.88    0.81 
   3   3   3   18.66    0.87 
   3  -3   3   21.02    0.95 
  -3  -3  -3   19.55    0.80 
   3  -3   3   19.42    0.92 
   3  -3   3   18.37    0.90 
  -3  -3  -3   18.84    0.81 
   3  -3   3   18.20    0.93 
  -3  -3  -3   18.48    0.95 
   3  -3   3   18.90    0.93 
  -3   3  -4    4.84    0.33 
  -3   3  -4    4.63    0.33 
   3   3   4    5.84    0.30 
   3   3   4    4.90    0.26 
   3   3   4    5.22    0.36 
   3   3   4    5.15    0.28 
  -3   3  -4    4.38    0.35 
   3  -3   4    4.32    0.32 
   3  -3   4    4.73    0.34 
   3  -3   4    5.05    0.35 
   3  -3   4    4.87    0.33 
   3  -3   4    4.87    0.35 
   3   3   5    1.43    0.16 
  -3   3  -5    0.99    0.13 
  -3   3  -5    0.99    0.16 
  -3   3  -5    1.13    0.16 
   3   3   5    1.38    0.16 
   3   3   5    0.91    0.18 
  -3   3  -5    1.41    0.22 
   3   3   5    1.15    0.12 
   3  -3   5    1.26    0.20 
   3  -3   5    1.20    0.19 
   3  -3   5    1.17    0.17 
   3  -3   5    1.51    0.25 
   3  -3   5    0.94    0.17 
  -3   3  -6    5.15    0.31 
   3   3   6    5.31    0.34 
  -3   3  -6    5.16    0.41 
  -3   3  -6    5.63    0.38 
   3   3   6    5.25    0.29 
  -3   3  -6    5.89    0.36 
   3   3   6    5.52    0.36 
   3  -3   6    5.76    0.41 
   3  -3   6    5.17    0.40 
   3  -3   6    5.49    0.36 
   3  -3   6    5.78    0.42 
   3   3   7    0.00    0.03 
  -3   3  -7    0.01    0.06 
  -3   3  -7   -0.02    0.03 
   3   3   7    0.01    0.04 
   3   3   7    0.00    0.08 
  -3   3  -7    0.06    0.04 
   3   3   7   -0.02    0.04 
  -3   3  -7    0.07    0.06 
   3  -3   7    0.04    0.09 
   3  -3   7    0.07    0.07 
   3  -3   7   -0.04    0.03 
   3   3   8    7.51    0.37 
  -3   3  -8    7.89    0.56 
   3   3   8    7.77    0.48 
   3   3   8    6.72    0.56 
  -3   3  -8    6.85    0.39 
  -3   3  -8    7.31    0.43 
   3   3   8    7.14    0.48 
   3  -3   8    7.90    0.58 
   3  -3   8    7.78    0.55 
  -3   3  -9    2.17    0.22 
  -3   3  -9    1.46    0.17 
   3   3   9    1.74    0.26 
   3   3   9    1.51    0.31 
  -3   3  -9    2.01    0.32 
   3  -3   9    1.22    0.25 
   3  -3   9    2.61    0.38 
   3   3  10    1.37    0.31 
   3   3  10    1.47    0.25 
  -3   3 -10    1.60    0.29 
  -3   3 -10    1.37    0.16 
  -3   3 -10    1.06    0.14 
   3  -3  10    0.82    0.24 
   3  -3  10    1.01    0.24 
   3   3  11    5.63    0.67 
  -3   3 -11    3.99    0.28 
   3   3  11    4.43    0.47 
  -3   3 -11    4.15    0.25 
  -3   3 -11    4.39    0.50 
   3  -3  11    3.67    0.52 
   3  -3  11    4.06    0.53 
  -3   3 -12    0.18    0.08 
   3   3  12   -0.01    0.08 
  -3   3 -12    0.15    0.12 
   3   3  12    0.10    0.13 
   3  -3  12    0.15    0.14 
   3  -3  12    0.08    0.15 
   3   3  13    1.32    0.37 
   3   3  13    1.32    0.28 
  -3   3 -13    1.10    0.27 
   3  -3  13    1.07    0.33 
   3  -3  13    0.75    0.26 
   3   3  14    0.36    0.26 
  -3   3 -14    0.86    0.23 
   3   3  14    0.78    0.23 
   3  -3  14    0.44    0.26 
   3  -3  14    0.54    0.24 
   3   4 -14    1.77    0.35 
  -3   4  14    1.14    0.19 
  -3   4  14    1.08    0.24 
  -3  -4  14    0.96    0.28 
  -3   4  13    1.61    0.28 
   3   4 -13    1.62    0.33 
  -3   4  13    1.09    0.18 
  -3  -4  13    0.94    0.28 
  -3  -4  13    0.91    0.23 
   3   4 -12    0.81    0.29 
  -3   4  12    0.99    0.16 
   3   4 -12    0.94    0.12 
   3   4 -12    0.91    0.26 
  -3   4  12    0.99    0.20 
  -3  -4  12    0.97    0.22 
  -3  -4  12    0.92    0.26 
  -3   4  11    3.24    0.26 
   3   4 -11    3.74    0.23 
   3   4 -11    3.72    0.55 
  -3   4  11    3.85    0.31 
   3   4 -11    4.05    0.49 
   3   4 -11    3.88    0.28 
  -3  -4  11    3.27    0.48 
  -3  -4  11    3.53    0.41 
  -3   4  10    0.09    0.06 
   3   4 -10    0.03    0.06 
  -3   4  10    0.09    0.06 
   3   4 -10   -0.10    0.06 
   3   4 -10    0.18    0.17 
   3   4 -10    0.04    0.04 
  -3  -4  10    0.22    0.10 
  -3  -4  10   -0.07    0.07 
   3   4  -9    6.21    0.34 
  -3   4   9    5.98    0.38 
  -3   4   9    6.52    0.37 
   3   4  -9    6.22    0.41 
   3   4  -9    6.24    0.51 
  -3   4   9    6.38    0.38 
   3   4  -9    5.87    0.53 
  -3  -4   9    6.58    0.46 
  -3  -4   9    6.71    0.50 
   3  -4  -9    5.78    0.46 
   3   4  -8    1.04    0.23 
   3   4  -8    1.53    0.27 
  -3   4   8    0.98    0.14 
  -3   4   8    1.09    0.15 
  -3   4   8    1.15    0.19 
  -3   4   8    1.35    0.15 
   3   4  -8    1.23    0.14 
  -3  -4   8    1.31    0.21 
   3  -4  -8    1.11    0.20 
  -3  -4   8    0.94    0.19 
  -3   4   7   11.90    0.54 
  -3   4   7   11.06    0.56 
   3   4  -7   11.14    0.71 
   3   4  -7   11.24    0.55 
  -3   4   7   10.61    0.62 
   3   4  -7   11.10    0.69 
  -3   4   7   11.84    0.54 
  -3   4   7   11.76    0.60 
  -3  -4   7   11.38    0.66 
  -3  -4   7   10.70    0.63 
   3  -4  -7   10.61    0.71 
  -3   4   6    0.25    0.06 
  -3   4   6    0.19    0.06 
  -3   4   6    0.07    0.03 
   3   4  -6    0.19    0.07 
  -3   4   6    0.26    0.08 
  -3   4   6    0.07    0.05 
   3   4  -6    0.10    0.05 
   3   4  -6    0.22    0.11 
   3   4  -6    0.16    0.08 
  -3  -4   6    0.13    0.09 
  -3  -4   6    0.17    0.08 
   3  -4  -6    0.25    0.10 
  -3  -4   6    0.24    0.09 
  -3  -4   6    0.07    0.05 
   3   4  -5    2.48    0.19 
   3   4  -5    2.61    0.24 
  -3   4   5    2.39    0.19 
  -3   4   5    2.42    0.20 
  -3   4   5    2.21    0.15 
   3   4  -5    2.51    0.27 
  -3   4   5    2.69    0.21 
  -3   4   5    2.29    0.15 
   3   4  -5    2.46    0.19 
  -3   4   5    2.31    0.19 
  -3  -4   5    2.03    0.23 
   3  -4  -5    2.61    0.20 
  -3  -4   5    2.24    0.19 
  -3  -4   5    2.81    0.22 
   3  -4  -5    2.43    0.28 
  -3  -4   5    2.88    0.22 
   3   4  -4    0.03    0.04 
  -3   4   4   -0.01    0.03 
  -3   4   4    0.04    0.02 
  -3   4   4    0.03    0.03 
  -3   4   4    0.02    0.03 
   3   4  -4    0.06    0.04 
  -3   4   4    0.02    0.02 
   3   4  -4    0.07    0.05 
   3   4  -4    0.09    0.05 
   3   4  -4   -0.06    0.04 
   3  -4  -4    0.00    0.04 
  -3  -4   4    0.03    0.03 
  -3  -4   4    0.03    0.04 
  -3  -4   4    0.02    0.04 
  -3  -4   4   -0.02    0.03 
   3  -4  -4    0.00    0.04 
  -3  -4   4   -0.01    0.03 
  -3   4   3    0.86    0.07 
  -3   4   3    0.78    0.14 
   3   4  -3    0.84    0.12 
   3   4  -3    0.81    0.11 
   3   4  -3    0.77    0.11 
  -3   4   3    0.80    0.13 
   3   4  -3    0.68    0.10 
  -3   4   3    0.93    0.11 
  -3   4   3    0.82    0.10 
  -3   4   3    0.87    0.08 
   3   4  -3    0.87    0.13 
  -3  -4   3    0.54    0.10 
  -3  -4   3    0.85    0.12 
  -3  -4   3    0.71    0.11 
  -3  -4   3    0.83    0.11 
   3  -4  -3    0.92    0.16 
   3  -4  -3    1.00    0.15 
  -3  -4   3    0.73    0.10 
   3   4  -2  105.77    5.58 
   3   4  -2  100.97    5.56 
   3   4  -2  131.19    9.55 
  -3   4   2  109.08    7.63 
  -3  -4   2  129.96   10.11 
   3  -4  -2   97.99    7.90 
   3  -4  -2   93.63    4.97 
   3   4  -1   54.92    2.31 
   3  -4  -1   54.90    2.40 
   3   4   0   25.94    1.15 
   3   4   0   26.78    1.13 
   3   4   0   25.70    1.12 
  -3   4   0   26.61    1.23 
   3   4   0   26.07    1.15 
  -3   4   0   26.25    1.10 
  -3   4   0   25.36    1.17 
  -3   4   0   25.86    1.12 
  -3   4   0   26.46    1.19 
   3   4   0   26.54    1.17 
  -3  -4   0   26.61    1.17 
   3  -4   0   25.35    1.22 
  -3  -4   0   27.04    1.17 
  -3  -4   0   27.64    1.13 
  -3  -4   0   25.71    1.13 
   3  -4   0   25.55    1.14 
  -3  -4   0   25.36    1.18 
   3  -4   0   26.28    1.16 
   3   4   1   31.37    1.30 
   3   4   1   29.89    1.35 
  -3   4  -1   30.85    1.31 
  -3   4  -1   31.72    1.38 
   3   4   1   29.02    1.36 
  -3   4  -1   30.12    1.34 
   3   4   1   31.35    1.32 
   3   4   1   30.89    1.31 
  -3   4  -1   30.57    1.42 
  -3   4  -1   31.95    1.40 
   3  -4   1   30.61    1.37 
  -3  -4  -1   30.88    1.31 
   3  -4   1   30.36    1.29 
   3  -4   1   31.09    1.36 
  -3  -4  -1   28.87    1.38 
   3  -4   1   31.23    1.42 
  -3  -4  -1   30.74    1.38 
  -3   4  -2   10.08    0.56 
   3   4   2    9.42    0.54 
  -3   4  -2    9.88    0.58 
   3   4   2   10.99    0.55 
   3   4   2   10.95    0.53 
  -3   4  -2    9.94    0.54 
   3   4   2   10.57    0.50 
   3   4   2   10.67    0.49 
   3   4   2   11.10    0.51 
  -3   4  -2   10.96    0.58 
  -3  -4  -2   10.48    0.57 
   3  -4   2    9.98    0.55 
   3  -4   2   10.02    0.51 
   3  -4   2   10.59    0.56 
   3  -4   2    9.96    0.57 
   3  -4   2   10.48    0.50 
   3   4   3    2.05    0.13 
  -3   4  -3    1.72    0.21 
   3   4   3    2.09    0.15 
   3   4   3    1.65    0.20 
   3   4   3    2.35    0.25 
  -3   4  -3    2.68    0.23 
  -3   4  -3    1.55    0.21 
   3   4   3    1.89    0.14 
  -3   4  -3    2.12    0.24 
   3   4   3    1.90    0.14 
   3  -4   3    2.19    0.18 
   3  -4   3    1.82    0.21 
  -3  -4  -3    2.79    0.29 
   3  -4   3    2.37    0.25 
   3  -4   3    2.17    0.24 
   3  -4   3    1.92    0.17 
  -3   4  -4    6.96    0.44 
   3   4   4    7.38    0.46 
   3   4   4    7.04    0.36 
   3   4   4    6.96    0.35 
  -3   4  -4    6.56    0.46 
  -3   4  -4    7.00    0.45 
   3   4   4    7.26    0.32 
  -3   4  -4    6.60    0.43 
   3   4   4    7.06    0.37 
   3  -4   4    7.70    0.45 
   3  -4   4    6.86    0.45 
   3  -4   4    6.29    0.42 
   3  -4   4    6.47    0.41 
   3  -4   4    6.96    0.45 
  -3   4  -5   10.05    0.57 
   3   4   5   11.39    0.55 
  -3   4  -5   10.94    0.62 
   3   4   5   11.07    0.66 
   3   4   5   11.42    0.47 
  -3   4  -5   10.96    0.62 
   3   4   5   10.85    0.54 
   3   4   5   10.95    0.48 
   3   4   5   11.31    0.52 
   3  -4   5   10.57    0.64 
   3  -4   5   10.71    0.61 
   3  -4   5   10.17    0.61 
   3  -4   5   10.48    0.63 
  -3   4  -6    3.01    0.23 
  -3   4  -6    3.66    0.28 
   3   4   6    2.85    0.22 
   3   4   6    2.94    0.36 
  -3   4  -6    2.92    0.35 
   3   4   6    3.10    0.23 
   3   4   6    2.89    0.19 
  -3   4  -6    3.10    0.27 
   3  -4   6    3.17    0.26 
   3  -4   6    2.78    0.33 
   3  -4   6    3.10    0.29 
   3  -4   6    2.62    0.32 
   3   4   7    1.01    0.16 
  -3   4  -7    0.89    0.17 
   3   4   7    0.98    0.16 
   3   4   7    1.31    0.25 
   3   4   7    1.18    0.13 
  -3   4  -7    1.36    0.24 
  -3   4  -7    1.48    0.17 
   3  -4   7    1.28    0.23 
   3   4   8    0.04    0.04 
  -3   4  -8    0.09    0.06 
   3   4   8    0.08    0.07 
   3   4   8    0.07    0.11 
  -3   4  -8   -0.08    0.07 
  -3   4  -8    0.12    0.07 
   3  -4   8   -0.05    0.06 
   3  -4   8    0.02    0.09 
   3   4   9    1.94    0.13 
   3   4   9    1.90    0.25 
  -3   4  -9    1.69    0.19 
  -3   4  -9    2.41    0.25 
   3   4   9    1.88    0.28 
   3   4   9    2.20    0.38 
  -3   4  -9    2.67    0.39 
   3  -4   9    1.86    0.32 
   3  -4   9    1.96    0.34 
   3   4  10   -0.01    0.11 
  -3   4 -10   -0.02    0.08 
   3   4  10    0.09    0.09 
  -3   4 -10    0.08    0.06 
  -3   4 -10    0.02    0.04 
   3  -4  10   -0.10    0.04 
   3  -4  10    0.09    0.12 
  -3   4 -11    0.13    0.07 
  -3   4 -11    0.73    0.23 
   3   4  11    0.44    0.14 
   3   4  11    0.47    0.21 
   3  -4  11    0.28    0.15 
   3  -4  11    0.22    0.16 
   3   4  12    6.77    0.79 
  -3   4 -12    7.14    0.40 
   3   4  12    8.72    0.61 
   3  -4  12    9.60    0.76 
   3  -4  12    8.41    0.69 
   3   4  13    0.75    0.21 
   3   4  13    1.07    0.33 
  -3   4 -13    0.68    0.22 
   3  -4  13    0.64    0.24 
   3  -4  13    0.95    0.28 
  -3   4 -14   -0.02    0.11 
   3   4  14    0.09    0.11 
   3  -4  14   -0.04    0.12 
   3  -4  14   -0.04    0.11 
  -3   5  14   -0.03    0.06 
  -3   5  14   -0.03    0.04 
   3   5 -14   -0.01    0.12 
  -3  -5  14    0.04    0.17 
  -3   5  13    0.51    0.12 
  -3   5  13    0.33    0.13 
   3   5 -13    0.47    0.22 
  -3  -5  13    0.26    0.18 
  -3   5  12    0.59    0.14 
   3   5 -12    0.43    0.12 
   3   5 -12    0.60    0.25 
   3   5 -12    0.46    0.19 
  -3   5  12    0.30    0.10 
  -3  -5  12    0.43    0.19 
   3   5 -11    3.87    0.56 
   3   5 -11    4.99    0.59 
  -3   5  11    5.17    0.33 
  -3   5  11    4.62    0.34 
   3   5 -11    4.98    0.30 
   3   5 -11    4.37    0.35 
  -3  -5  11    4.70    0.54 
  -3  -5  11    4.08    0.46 
   3   5 -10    2.03    0.38 
   3   5 -10    2.25    0.39 
  -3   5  10    2.63    0.22 
   3   5 -10    2.13    0.28 
   3   5 -10    2.21    0.18 
  -3   5  10    2.30    0.20 
  -3  -5  10    2.13    0.34 
  -3  -5  10    2.46    0.33 
   3   5  -9    0.72    0.23 
   3   5  -9    0.66    0.20 
   3   5  -9    0.77    0.16 
   3   5  -9    0.45    0.10 
  -3   5   9    0.64    0.12 
  -3   5   9    0.84    0.12 
  -3   5   9    0.41    0.10 
  -3  -5   9    0.44    0.15 
  -3  -5   9    0.53    0.17 
   3   5  -8    1.82    0.30 
  -3   5   8    1.79    0.14 
  -3   5   8    2.00    0.27 
  -3   5   8    1.68    0.18 
   3   5  -8    1.30    0.27 
  -3   5   8    1.51    0.12 
   3   5  -8    1.54    0.17 
  -3  -5   8    1.29    0.22 
   3  -5  -8    1.79    0.27 
  -3  -5   8    1.25    0.23 
  -3   5   7    2.37    0.15 
  -3   5   7    2.00    0.25 
  -3   5   7    1.93    0.15 
   3   5  -7    2.08    0.32 
   3   5  -7    2.05    0.29 
  -3   5   7    2.41    0.24 
  -3   5   7    2.12    0.17 
   3  -5  -7    2.05    0.29 
  -3  -5   7    2.41    0.31 
  -3  -5   7    2.09    0.28 
  -3   5   6    9.29    0.44 
  -3   5   6    9.79    0.45 
  -3   5   6    9.18    0.53 
  -3   5   6    9.98    0.51 
   3   5  -6    9.14    0.58 
  -3   5   6    9.32    0.53 
   3   5  -6    8.11    0.58 
  -3  -5   6    8.67    0.56 
  -3  -5   6    8.71    0.55 
  -3  -5   6    9.75    0.51 
   3   5  -5   -0.05    0.04 
  -3   5   5    0.02    0.02 
   3   5  -5    0.03    0.04 
  -3   5   5    0.00    0.04 
   3   5  -5   -0.01    0.03 
  -3   5   5   -0.03    0.03 
  -3   5   5    0.00    0.02 
  -3   5   5   -0.01    0.02 
   3   5  -5    0.00    0.05 
  -3  -5   5    0.05    0.05 
  -3  -5   5    0.00    0.04 
  -3  -5   5   -0.01    0.03 
  -3  -5   5   -0.01    0.03 
   3   5  -4    2.46    0.22 
  -3   5   4    2.24    0.15 
   3   5  -4    2.23    0.18 
   3   5  -4    2.37    0.20 
  -3   5   4    2.28    0.18 
  -3   5   4    2.37    0.18 
  -3   5   4    2.37    0.21 
   3   5  -4    2.37    0.19 
  -3   5   4    2.07    0.24 
   3   5  -4    2.34    0.22 
   3  -5  -4    2.79    0.23 
  -3  -5   4    2.54    0.26 
  -3  -5   4    2.39    0.20 
  -3  -5   4    2.33    0.21 
  -3  -5   4    2.76    0.22 
  -3  -5   4    2.36    0.18 
  -3   5   3    4.37    0.31 
  -3   5   3    4.06    0.27 
  -3   5   3    4.31    0.24 
  -3   5   3    4.18    0.21 
   3   5  -3    4.55    0.29 
   3   5  -3    4.26    0.26 
   3   5  -3    3.84    0.26 
   3   5  -3    4.16    0.28 
  -3   5   3    3.98    0.31 
   3   5  -3    4.06    0.26 
  -3   5   3    4.21    0.32 
   3  -5  -3    4.09    0.30 
  -3  -5   3    4.15    0.30 
  -3  -5   3    3.54    0.27 
  -3  -5   3    4.06    0.25 
  -3  -5   3    4.40    0.25 
  -3  -5   3    4.48    0.28 
   3   5  -2    1.47    0.13 
  -3   5   2    1.63    0.13 
   3   5  -2    1.47    0.16 
   3   5  -2    1.42    0.16 
  -3   5   2    1.45    0.20 
  -3   5   2    1.58    0.11 
  -3   5   2    1.58    0.09 
  -3   5   2    1.26    0.19 
   3   5  -2    1.42    0.12 
   3   5  -2    1.32    0.15 
  -3   5   2    1.53    0.12 
   3  -5  -2    1.65    0.20 
  -3  -5   2    1.40    0.12 
  -3  -5   2    1.56    0.17 
  -3  -5   2    1.35    0.12 
  -3  -5   2    1.34    0.16 
  -3  -5   2    1.03    0.15 
   3   5  -1   22.63    1.03 
   3   5  -1   22.31    1.02 
   3   5  -1   22.09    1.00 
  -3   5   1   21.43    1.10 
  -3   5   1   20.60    1.10 
  -3   5   1   21.98    1.01 
   3   5  -1   21.56    1.02 
   3   5  -1   23.45    1.00 
  -3   5   1   22.33    1.03 
  -3   5   1   23.48    0.96 
  -3  -5   1   23.51    1.02 
  -3  -5   1   23.43    1.05 
   3  -5  -1   22.92    0.96 
   3  -5  -1   23.48    0.95 
   3  -5  -1   21.50    0.96 
  -3  -5   1   23.23    1.00 
  -3  -5   1   23.25    1.02 
  -3  -5   1   22.05    1.05 
   3  -5  -1   23.78    1.11 
   3   5   0    7.20    0.38 
   3   5   0    6.52    0.38 
   3   5   0    6.71    0.34 
  -3   5   0    7.28    0.31 
   3   5   0    7.13    0.36 
  -3   5   0    7.19    0.45 
  -3   5   0    6.49    0.38 
   3   5   0    6.67    0.34 
  -3   5   0    7.64    0.41 
  -3  -5   0    6.64    0.40 
  -3  -5   0    6.81    0.38 
   3  -5   0    7.22    0.32 
  -3  -5   0    6.60    0.35 
  -3  -5   0    7.14    0.36 
   3  -5   0    6.92    0.35 
   3  -5   0    6.80    0.44 
   3  -5   0    6.54    0.35 
   3   5   1    0.38    0.08 
   3   5   1    0.36    0.06 
  -3   5  -1    0.21    0.08 
  -3   5  -1    0.47    0.09 
   3   5   1    0.32    0.06 
   3   5   1    0.40    0.07 
   3   5   1    0.29    0.07 
  -3   5  -1    0.21    0.08 
  -3   5  -1    0.23    0.09 
   3  -5   1    0.25    0.06 
   3  -5   1    0.36    0.08 
   3  -5   1    0.31    0.03 
   3  -5   1    0.33    0.08 
   3  -5   1    0.28    0.10 
  -3  -5  -1    0.36    0.05 
  -3  -5  -1    0.36    0.09 
  -3  -5  -1    0.30    0.09 
  -3   5  -2   20.89    1.02 
   3   5   2   22.01    0.96 
   3   5   2   21.36    1.03 
  -3   5  -2   21.39    1.09 
   3   5   2   21.96    0.94 
  -3   5  -2   22.53    1.05 
   3   5   2   21.82    0.97 
  -3   5  -2   21.70    1.07 
   3   5   2   22.38    1.03 
   3  -5   2   21.65    0.98 
  -3  -5  -2   20.82    1.05 
   3  -5   2   21.43    1.02 
   3  -5   2   22.88    0.97 
   3  -5   2   21.90    1.08 
   3  -5   2   21.93    1.04 
  -3   5  -3   23.69    1.24 
  -3   5  -3   24.86    1.23 
   3   5   3   26.35    1.10 
  -3   5  -3   24.97    1.22 
   3   5   3   26.00    1.22 
  -3   5  -3   26.05    1.26 
   3   5   3   26.08    1.13 
   3   5   3   24.58    1.21 
   3   5   3   26.55    1.13 
   3  -5   3   24.90    1.23 
   3  -5   3   24.66    1.24 
  -3  -5  -3   29.34    1.27 
   3  -5   3   25.74    1.18 
   3  -5   3   26.46    1.16 
   3  -5   3   26.35    1.22 
  -3   5  -4    0.91    0.18 
   3   5   4    1.13    0.19 
   3   5   4    0.94    0.09 
  -3   5  -4    1.22    0.21 
  -3   5  -4    1.03    0.19 
   3   5   4    0.99    0.18 
   3   5   4    0.96    0.12 
   3   5   4    1.41    0.14 
  -3   5  -4    1.34    0.20 
   3   5   4    1.10    0.12 
   3  -5   4    0.98    0.17 
   3  -5   4    1.48    0.19 
   3  -5   4    1.14    0.16 
   3  -5   4    1.02    0.18 
   3   5   5    0.11    0.04 
   3   5   5    0.11    0.04 
   3   5   5    0.17    0.05 
  -3   5  -5    0.12    0.08 
  -3   5  -5    0.18    0.09 
   3   5   5    0.12    0.04 
   3   5   5    0.13    0.04 
  -3   5  -5    0.14    0.07 
   3   5   5    0.11    0.08 
  -3   5  -5    0.05    0.08 
  -3   5  -5    0.08    0.08 
   3  -5   5    0.06    0.07 
   3  -5   5    0.01    0.06 
   3  -5   5    0.20    0.10 
   3  -5   5   -0.04    0.04 
   3  -5   5    0.13    0.07 
  -3   5  -6    0.66    0.13 
  -3   5  -6    0.92    0.18 
  -3   5  -6    0.51    0.15 
   3   5   6    0.73    0.18 
  -3   5  -6    0.72    0.19 
   3   5   6    0.65    0.11 
   3   5   6    0.56    0.10 
   3   5   6    0.58    0.06 
   3   5   6    0.69    0.07 
   3   5   6    0.69    0.10 
   3  -5   6    0.45    0.13 
   3  -5   6    0.85    0.18 
  -3   5  -7    3.29    0.42 
  -3   5  -7    2.52    0.31 
   3   5   7    2.84    0.19 
   3   5   7    3.28    0.24 
  -3   5  -7    2.77    0.24 
   3   5   7    2.94    0.40 
   3   5   7    2.78    0.24 
   3  -5   7    2.64    0.34 
   3  -5   7    2.53    0.34 
  -3   5  -8    7.68    0.52 
  -3   5  -8    8.08    0.47 
   3   5   8    7.53    0.61 
   3   5   8    8.07    0.50 
   3   5   8    8.05    0.41 
   3   5   8    8.41    0.49 
  -3   5  -8    8.55    0.63 
   3  -5   8    9.03    0.61 
   3  -5   8    7.30    0.58 
   3   5   9    2.26    0.39 
   3   5   9    2.61    0.30 
  -3   5  -9    2.69    0.40 
  -3   5  -9    3.13    0.33 
   3   5   9    3.33    0.29 
   3   5   9    2.88    0.20 
   3  -5   9    2.89    0.41 
   3  -5   9    3.02    0.42 
  -3   5 -10    0.79    0.23 
  -3   5 -10    1.10    0.19 
   3   5  10    1.18    0.29 
   3  -5  10    0.97    0.24 
   3  -5  10    1.26    0.29 
  -3   5 -11    0.13    0.08 
   3   5  11    0.02    0.10 
   3   5  11    0.03    0.07 
   3  -5  11    0.11    0.11 
   3  -5  11    0.18    0.15 
  -3   5 -12    2.08    0.40 
   3   5  12    3.29    0.40 
  -3   5 -12    2.88    0.24 
   3   5  12    2.70    0.48 
   3  -5  12    2.81    0.47 
   3  -5  12    3.51    0.53 
  -3   5 -13    2.01    0.39 
   3   5  13    1.84    0.44 
   3   5  13    1.85    0.32 
   3  -5  13    2.33    0.46 
   3  -5  13    2.58    0.47 
   3   6 -13    5.38    0.74 
   3   6 -13    6.18    0.74 
  -3   6  13    6.06    0.46 
  -3   6  13    6.34    0.40 
  -3  -6  13    5.06    0.65 
  -3   6  12    2.02    0.27 
  -3   6  12    2.20    0.24 
   3   6 -12    2.22    0.43 
   3   6 -12    1.59    0.36 
   3   6 -12    1.78    0.26 
  -3  -6  12    1.76    0.36 
   3   6 -11    0.57    0.11 
  -3   6  11    0.65    0.13 
   3   6 -11    0.30    0.17 
   3   6 -11    0.77    0.27 
  -3   6  11    0.67    0.13 
  -3  -6  11    0.36    0.17 
   3   6 -10   -0.05    0.03 
  -3   6  10    0.01    0.04 
   3   6 -10   -0.05    0.09 
   3   6 -10    0.15    0.15 
  -3   6  10   -0.03    0.04 
   3   6 -10   -0.05    0.09 
  -3  -6  10   -0.05    0.11 
  -3  -6  10    0.02    0.08 
  -3   6   9    0.21    0.05 
  -3   6   9    0.27    0.07 
   3   6  -9    0.18    0.08 
  -3   6   9    0.17    0.08 
   3   6  -9    0.09    0.11 
  -3   6   9    0.08    0.07 
   3   6  -9    0.05    0.09 
  -3  -6   9    0.10    0.10 
  -3  -6   9    0.24    0.13 
  -3   6   8    4.61    0.32 
   3   6  -8    3.30    0.46 
  -3   6   8    4.36    0.25 
  -3   6   8    4.57    0.28 
   3   6  -8    3.92    0.46 
  -3   6   8    4.33    0.26 
  -3   6   8    4.21    0.35 
  -3  -6   8    4.21    0.38 
  -3  -6   8    4.69    0.41 
   3   6  -7    4.61    0.42 
  -3   6   7    5.13    0.37 
  -3   6   7    4.65    0.33 
  -3   6   7    5.32    0.28 
  -3   6   7    5.41    0.27 
   3   6  -7    5.02    0.45 
  -3  -6   7    5.05    0.41 
  -3  -6   7    5.13    0.41 
   3   6  -6    0.73    0.18 
  -3   6   6    0.55    0.07 
   3   6  -6    0.81    0.18 
  -3   6   6    0.46    0.11 
  -3   6   6    0.68    0.14 
  -3   6   6    0.69    0.14 
  -3  -6   6    0.39    0.12 
  -3  -6   6    0.50    0.14 
  -3  -6   6    0.45    0.11 
  -3   6   5    4.18    0.27 
  -3   6   5    4.12    0.31 
  -3   6   5    3.77    0.28 
  -3   6   5    4.24    0.23 
   3   6  -5    4.30    0.35 
   3   6  -5    4.44    0.35 
  -3   6   5    4.20    0.21 
  -3   6   5    4.16    0.33 
  -3  -6   5    4.57    0.34 
  -3  -6   5    4.64    0.33 
  -3  -6   5    3.98    0.33 
  -3   6   4    6.50    0.34 
  -3   6   4    6.82    0.43 
   3   6  -4    6.21    0.38 
   3   6  -4    6.16    0.37 
  -3   6   4    7.33    0.37 
   3   6  -4    5.96    0.38 
  -3   6   4    6.48    0.44 
   3   6  -4    6.55    0.42 
  -3  -6   4    6.29    0.39 
  -3  -6   4    6.10    0.35 
  -3  -6   4    6.46    0.37 
  -3  -6   4    6.30    0.41 
   3   6  -3    0.97    0.13 
  -3   6   3    0.87    0.11 
   3   6  -3    0.80    0.14 
  -3   6   3    0.90    0.08 
  -3   6   3    0.76    0.15 
  -3   6   3    0.59    0.14 
  -3   6   3    0.99    0.11 
   3   6  -3    0.74    0.12 
   3   6  -3    0.90    0.15 
   3   6  -3    0.98    0.13 
   3  -6  -3    1.11    0.17 
  -3  -6   3    1.19    0.14 
  -3  -6   3    0.86    0.15 
  -3  -6   3    1.03    0.15 
  -3  -6   3    0.81    0.14 
  -3  -6   3    1.07    0.13 
   3   6  -2    2.19    0.22 
  -3   6   2    1.42    0.21 
  -3   6   2    1.93    0.15 
   3   6  -2    1.77    0.19 
  -3   6   2    1.74    0.13 
  -3   6   2    1.91    0.14 
   3   6  -2    1.86    0.17 
  -3   6   2    1.80    0.11 
   3   6  -2    1.73    0.15 
   3   6  -2    1.71    0.14 
  -3   6   2    1.83    0.25 
  -3  -6   2    1.66    0.14 
  -3  -6   2    1.74    0.19 
  -3  -6   2    1.86    0.17 
   3  -6  -2    1.89    0.24 
  -3  -6   2    1.69    0.22 
  -3  -6   2    1.88    0.15 
  -3   6   1   27.93    1.25 
  -3   6   1   27.65    1.16 
  -3   6   1   29.18    1.21 
   3   6  -1   28.15    1.27 
   3   6  -1   28.00    1.22 
  -3   6   1   28.41    1.26 
  -3   6   1   26.64    1.35 
   3   6  -1   27.90    1.23 
   3   6  -1   28.17    1.23 
   3   6  -1   28.90    1.26 
  -3  -6   1   27.50    1.24 
   3  -6  -1   27.20    1.34 
  -3  -6   1   26.21    1.21 
  -3  -6   1   28.15    1.28 
  -3  -6   1   29.07    1.25 
   3  -6  -1   27.25    1.20 
  -3   6   0   64.09    2.75 
  -3   6   0   61.76    2.84 
  -3   6   0   63.68    2.76 
   3   6   0   65.27    2.69 
   3   6   0   64.04    2.74 
  -3  -6   0   63.40    2.77 
   3  -6   0   65.41    2.83 
  -3   6  -1    7.42    0.39 
  -3   6  -1    6.99    0.48 
   3   6   1    7.53    0.36 
   3   6   1    7.12    0.35 
  -3   6  -1    7.28    0.45 
   3   6   1    6.51    0.39 
  -3   6  -1    6.71    0.42 
   3   6   1    7.63    0.39 
   3   6   1    7.04    0.41 
   3  -6   1    7.49    0.48 
  -3  -6  -1    7.33    0.44 
   3  -6   1    6.99    0.36 
  -3  -6  -1    7.41    0.43 
   3  -6   1    7.02    0.40 
   3  -6   1    7.34    0.39 
   3   6   2    0.54    0.11 
  -3   6  -2    0.41    0.13 
   3   6   2    0.67    0.07 
  -3   6  -2    0.64    0.12 
   3   6   2    0.42    0.10 
   3   6   2    0.55    0.08 
   3   6   2    0.54    0.09 
  -3   6  -2    0.38    0.11 
  -3   6  -2    0.50    0.11 
   3  -6   2    0.59    0.09 
   3  -6   2    0.53    0.06 
   3  -6   2    0.87    0.13 
   3  -6   2    0.48    0.11 
  -3  -6  -2    0.65    0.14 
   3  -6   2    0.87    0.20 
   3   6   3   10.02    0.44 
   3   6   3    9.56    0.49 
   3   6   3    9.91    0.46 
   3   6   3   10.45    0.56 
  -3   6  -3    9.83    0.60 
  -3   6  -3    8.95    0.56 
  -3   6  -3   10.42    0.62 
   3   6   3   10.37    0.56 
  -3   6  -3    9.33    0.55 
   3  -6   3    9.53    0.48 
  -3  -6  -3    9.14    0.57 
   3  -6   3    8.87    0.55 
   3  -6   3    9.10    0.50 
   3  -6   3    9.90    0.60 
   3  -6   3    9.55    0.54 
  -3   6  -4    4.01    0.33 
  -3   6  -4    3.77    0.32 
   3   6   4    4.08    0.25 
   3   6   4    3.77    0.25 
   3   6   4    4.01    0.32 
   3   6   4    4.18    0.21 
   3   6   4    4.15    0.33 
  -3   6  -4    4.49    0.63 
  -3   6  -4    4.55    0.36 
   3   6   4    4.25    0.24 
   3  -6   4    3.92    0.28 
   3  -6   4    3.82    0.28 
   3  -6   4    4.47    0.33 
   3  -6   4    4.05    0.34 
   3  -6   4    4.13    0.34 
  -3   6  -5    5.83    0.45 
   3   6   5    6.15    0.49 
  -3   6  -5    6.51    0.49 
  -3   6  -5    6.80    0.47 
   3   6   5    6.31    0.45 
   3   6   5    6.15    0.34 
   3   6   5    6.04    0.32 
  -3   6  -5    5.30    0.39 
   3   6   5    6.10    0.32 
   3   6   5    5.80    0.35 
   3   6   5    6.12    0.34 
   3  -6   5    6.64    0.41 
   3  -6   5    6.47    0.46 
   3  -6   5    6.26    0.41 
   3   6   6    1.42    0.23 
  -3   6  -6    1.32    0.26 
   3   6   6    1.91    0.28 
   3   6   6    1.59    0.17 
   3   6   6    1.52    0.14 
   3   6   6    1.73    0.15 
  -3   6  -6    1.98    0.24 
   3   6   6    1.65    0.13 
  -3   6  -6    2.12    0.31 
  -3   6  -6    1.46    0.25 
   3  -6   6    1.65    0.28 
   3  -6   6    1.62    0.24 
  -3   6  -7    3.36    0.43 
   3   6   7    3.95    0.21 
   3   6   7    4.76    0.49 
   3   6   7    4.24    0.28 
  -3   6  -7    3.49    0.46 
   3   6   7    4.58    0.29 
   3   6   7    3.92    0.25 
   3   6   7    3.75    0.22 
   3  -6   7    4.53    0.38 
   3  -6   7    4.11    0.46 
   3   6   8    4.15    0.49 
  -3   6  -8    4.83    0.56 
  -3   6  -8    4.09    0.37 
   3   6   8    3.99    0.25 
   3   6   8    3.79    0.30 
   3   6   8    4.11    0.30 
   3  -6   8    3.93    0.44 
   3  -6   8    3.38    0.43 
  -3   6  -9    0.50    0.19 
   3   6   9    0.42    0.11 
   3   6   9    0.48    0.10 
   3   6   9    0.30    0.07 
  -3   6  -9    0.68    0.18 
   3   6   9    0.34    0.11 
   3   6   9    0.06    0.13 
   3  -6   9    0.34    0.15 
   3  -6   9    0.17    0.13 
  -3   6 -10    0.34    0.18 
   3   6  10    0.33    0.11 
  -3   6 -10    0.22    0.11 
   3   6  10    0.42    0.19 
   3  -6  10    0.12    0.14 
   3  -6  10    0.08    0.12 
   3   6  11    1.52    0.24 
  -3   6 -11    0.80    0.18 
   3   6  11    1.59    0.35 
  -3   6 -11    0.93    0.27 
   3  -6  11    1.04    0.28 
   3  -6  11    0.92    0.26 
   3   6  12    1.48    0.35 
  -3   6 -12    1.80    0.25 
  -3   6 -12    1.99    0.40 
   3   6  12    1.83    0.29 
   3  -6  12    1.89    0.38 
   3  -6  12    2.26    0.43 
  -3   6 -13    0.01    0.05 
   3   6  13    0.54    0.25 
  -3   6 -13    0.09    0.14 
   3   6  13    0.13    0.11 
   3  -6  13    0.10    0.15 
   3  -6  13    0.06    0.16 
  -3   7  13    0.03    0.06 
   3   7 -13    0.15    0.10 
   3   7 -13    0.03    0.17 
  -3   7  13    0.12    0.10 
  -3   7  13    0.12    0.15 
   3   7 -13    0.20    0.17 
  -3  -7  13   -0.06    0.12 
   3   7 -12    0.28    0.12 
  -3   7  12    0.02    0.06 
  -3   7  12   -0.05    0.04 
   3   7 -12    0.17    0.16 
   3   7 -12    0.04    0.15 
  -3  -7  12    0.01    0.11 
   3   7 -11    2.00    0.30 
   3   7 -11    2.47    0.43 
  -3   7  11    2.24    0.25 
   3   7 -11    2.35    0.47 
  -3  -7  11    2.05    0.36 
  -3   7  10    3.91    0.29 
   3   7 -10    4.32    0.46 
  -3   7  10    3.28    0.24 
   3   7 -10    3.68    0.50 
  -3   7  10    3.79    0.26 
   3   7 -10    4.35    0.58 
  -3  -7  10    3.81    0.51 
   3   7  -9    0.34    0.14 
  -3   7   9    0.48    0.08 
   3   7  -9    0.43    0.19 
  -3   7   9    0.37    0.11 
   3   7  -9    0.70    0.22 
  -3   7   9    0.56    0.10 
  -3  -7   9    0.63    0.20 
  -3   7   8    2.01    0.25 
  -3   7   8    2.04    0.22 
   3   7  -8    1.89    0.28 
  -3   7   8    1.71    0.13 
   3   7  -8    1.96    0.34 
  -3   7   8    1.06    0.19 
   3   7  -8    2.04    0.34 
  -3  -7   8    1.74    0.29 
  -3  -7   8    1.53    0.28 
   3   7  -7    0.70    0.20 
  -3   7   7    0.65    0.14 
  -3   7   7    0.85    0.15 
  -3   7   7    0.46    0.13 
  -3   7   7    0.55    0.07 
   3   7  -7    0.88    0.21 
  -3   7   7    0.43    0.07 
  -3  -7   7    0.57    0.18 
  -3  -7   7    0.65    0.18 
   3   7  -6   10.87    0.66 
  -3   7   6    9.92    0.47 
  -3   7   6    9.47    0.55 
  -3   7   6    9.22    0.58 
  -3   7   6    9.98    0.60 
  -3   7   6   10.61    0.45 
   3   7  -6   10.61    0.67 
  -3   7   6    8.84    0.52 
  -3  -7   6    9.74    0.53 
  -3  -7   6    9.38    0.62 
  -3  -7   6    9.97    0.63 
  -3   7   5    1.12    0.14 
  -3   7   5    1.10    0.15 
   3   7  -5    0.97    0.18 
   3   7  -5    1.22    0.21 
  -3   7   5    0.98    0.08 
  -3   7   5    1.22    0.20 
  -3  -7   5    1.36    0.16 
  -3  -7   5    0.74    0.17 
  -3  -7   5    0.79    0.17 
  -3   7   4    0.11    0.05 
  -3   7   4    0.16    0.05 
  -3   7   4    0.21    0.10 
  -3   7   4    0.08    0.04 
  -3   7   4    0.14    0.09 
   3   7  -4    0.00    0.05 
   3   7  -4    0.06    0.06 
   3   7  -4    0.10    0.06 
  -3   7   4    0.16    0.04 
  -3  -7   4    0.12    0.05 
  -3  -7   4    0.16    0.09 
  -3  -7   4    0.14    0.06 
  -3   7   3    7.67    0.51 
  -3   7   3    7.48    0.38 
   3   7  -3    8.15    0.47 
   3   7  -3    7.09    0.46 
  -3   7   3    7.66    0.40 
  -3   7   3    7.90    0.37 
   3   7  -3    7.81    0.46 
  -3   7   3    7.84    0.38 
   3   7  -3    7.30    0.41 
   3   7  -3    7.65    0.43 
  -3  -7   3    8.32    0.42 
  -3  -7   3    7.37    0.41 
  -3  -7   3    7.46    0.46 
  -3  -7   3    6.95    0.44 
  -3   7   2    9.85    0.62 
   3   7  -2   10.18    0.55 
  -3   7   2    9.99    0.50 
   3   7  -2    9.87    0.54 
  -3   7   2    9.54    0.51 
   3   7  -2    9.18    0.51 
  -3   7   2   10.07    0.45 
   3   7  -2   10.29    0.50 
  -3   7   2   10.12    0.45 
  -3   7   2   10.12    0.62 
   3   7  -2    9.08    0.53 
  -3  -7   2    9.71    0.50 
  -3  -7   2    9.27    0.49 
  -3  -7   2    9.66    0.54 
  -3  -7   2   11.16    0.56 
  -3   7   1    1.64    0.19 
   3   7  -1    1.57    0.19 
  -3   7   1    1.95    0.20 
   3   7  -1    1.54    0.18 
   3   7  -1    1.59    0.14 
   3   7  -1    1.90    0.14 
  -3   7   1    1.67    0.24 
   3   7  -1    1.83    0.16 
  -3   7   1    1.67    0.12 
  -3  -7   1    1.73    0.14 
  -3  -7   1    1.69    0.20 
  -3  -7   1    1.90    0.19 
  -3  -7   1    1.93    0.16 
  -3   7   0    2.64    0.33 
   3   7   0    2.11    0.22 
   3   7   0    2.13    0.16 
   3   7   0    2.54    0.17 
   3   7   0    2.11    0.16 
  -3   7   0    2.27    0.17 
  -3   7   0    2.34    0.21 
  -3   7   0    2.33    0.25 
   3   7   0    2.19    0.19 
   3  -7   0    2.44    0.16 
  -3  -7   0    2.15    0.19 
  -3  -7   0    2.42    0.15 
  -3  -7   0    2.47    0.31 
   3  -7   0    2.28    0.29 
  -3  -7   0    2.53    0.17 
   3  -7   0    2.41    0.15 
   3  -7   0    2.29    0.14 
   3   7   1   11.94    0.57 
   3   7   1   12.18    0.63 
  -3   7  -1   12.26    0.62 
   3   7   1   12.09    0.60 
  -3   7  -1   12.53    0.74 
  -3   7  -1   12.04    0.67 
   3   7   1   12.17    0.57 
  -3   7  -1   11.59    0.65 
   3   7   1   12.28    0.63 
   3  -7   1   12.51    0.61 
   3  -7   1   12.02    0.59 
  -3  -7  -1   12.17    0.65 
   3  -7   1   12.51    0.58 
   3  -7   1   12.79    0.73 
  -3  -7  -1   13.72    0.90 
   3   7   2    2.56    0.16 
  -3   7  -2    2.79    0.23 
  -3   7  -2    2.06    0.26 
  -3   7  -2    2.85    0.35 
   3   7   2    2.75    0.22 
  -3   7  -2    2.95    0.32 
   3   7   2    3.30    0.24 
   3   7   2    2.69    0.21 
   3   7   2    2.76    0.17 
  -3  -7  -2    2.46    0.28 
   3  -7   2    2.92    0.20 
  -3  -7  -2    3.09    0.26 
   3  -7   2    3.00    0.22 
   3  -7   2    2.58    0.27 
   3   7   3    1.65    0.21 
  -3   7  -3    1.57    0.29 
  -3   7  -3    1.90    0.26 
  -3   7  -3    1.38    0.21 
   3   7   3    1.71    0.13 
   3   7   3    1.58    0.21 
   3   7   3    1.82    0.12 
   3   7   3    1.78    0.19 
  -3   7  -3    1.76    0.23 
  -3  -7  -3    1.90    0.26 
   3  -7   3    1.46    0.21 
   3  -7   3    1.62    0.16 
   3  -7   3    1.68    0.13 
   3  -7   3    1.88    0.12 
   3  -7   3    1.87    0.23 
   3   7   4    3.63    0.21 
   3   7   4    3.55    0.24 
   3   7   4    3.37    0.30 
  -3   7  -4    2.99    0.37 
   3   7   4    3.71    0.19 
  -3   7  -4    3.48    0.39 
  -3   7  -4    3.51    0.32 
   3  -7   4    3.63    0.32 
   3  -7   4    4.04    0.26 
   3  -7   4    3.38    0.29 
   3  -7   4    3.99    0.28 
   3   7   5    3.35    0.30 
  -3   7  -5    3.84    0.43 
   3   7   5    3.45    0.26 
   3   7   5    3.50    0.20 
  -3   7  -5    3.90    0.45 
   3   7   5    3.35    0.23 
  -3   7  -5    3.37    0.39 
   3   7   5    3.44    0.22 
   3  -7   5    3.67    0.29 
   3  -7   5    3.68    0.28 
   3  -7   5    4.26    0.36 
   3   7   6   13.51    0.78 
  -3   7  -6   11.48    0.80 
   3   7   6   13.17    0.66 
  -3   7  -6   14.04    0.82 
  -3   7  -6   12.46    0.83 
   3   7   6   13.70    0.64 
   3   7   6   13.92    0.65 
   3   7   6   13.54    0.81 
   3   7   6   12.60    0.63 
   3   7   6   13.80    0.66 
   3  -7   6   14.02    0.75 
   3  -7   6   13.10    0.81 
   3   7   7   14.70    0.66 
   3   7   7   13.78    0.69 
   3   7   7   12.34    0.81 
  -3   7  -7   14.02    0.89 
   3   7   7   14.49    0.65 
   3   7   7   13.08    0.67 
   3   7   7   13.64    0.69 
  -3   7  -7   15.72    0.93 
  -3   7  -7   13.44    0.84 
   3   7   7   13.57    0.85 
   3  -7   7   14.94    0.89 
   3  -7   7   14.22    0.81 
  -3   7  -8    1.25    0.25 
   3   7   8    1.64    0.17 
   3   7   8    1.58    0.20 
   3   7   8    1.46    0.28 
  -3   7  -8    1.48    0.31 
   3   7   8    1.42    0.10 
   3   7   8    1.67    0.20 
  -3   7  -8    1.40    0.30 
   3   7   8    1.51    0.11 
   3   7   8    1.63    0.30 
   3  -7   8    1.73    0.33 
   3  -7   8    1.33    0.25 
   3   7   9    0.97    0.16 
   3   7   9    1.23    0.20 
   3   7   9    1.19    0.18 
  -3   7  -9    1.00    0.26 
  -3   7  -9    1.19    0.23 
   3   7   9    0.70    0.22 
   3   7   9    0.84    0.12 
   3  -7   9    1.36    0.29 
   3  -7   9    1.32    0.27 
  -3   7 -10   -0.03    0.10 
   3   7  10    0.09    0.07 
  -3   7 -10    0.03    0.09 
   3   7  10    0.04    0.05 
   3   7  10   -0.07    0.09 
   3   7  10   -0.03    0.03 
   3  -7  10   -0.04    0.07 
   3  -7  10    0.05    0.11 
   3   7  11    0.86    0.18 
  -3   7 -11    0.85    0.20 
   3   7  11    0.62    0.23 
  -3   7 -11    0.49    0.22 
   3  -7  11    0.71    0.23 
   3  -7  11    0.59    0.24 
   3   7  12    0.27    0.18 
  -3   7 -12    0.03    0.08 
   3   7  12    0.10    0.10 
  -3   7 -12    0.10    0.16 
   3  -7  12    0.09    0.16 
   3  -7  12    0.09    0.17 
   3   7  13    0.30    0.13 
   3   7  13   -0.02    0.08 
  -3   7 -13    0.16    0.18 
  -3   7 -13    0.08    0.09 
   3  -7  13    0.09    0.14 
   3   8 -12    7.98    0.88 
   3   8 -12    6.17    0.83 
  -3   8  12    7.93    0.47 
  -3   8  12    7.80    0.48 
  -3   8  12    7.29    0.83 
   3   8 -12    7.75    0.59 
  -3  -8  12    6.71    0.75 
  -3   8  11    0.99    0.28 
   3   8 -11    0.87    0.22 
  -3   8  11    0.96    0.17 
   3   8 -11    0.48    0.22 
   3   8 -11    1.09    0.30 
  -3   8  11    1.13    0.17 
  -3  -8  11    0.41    0.20 
  -3   8  10    2.90    0.30 
   3   8 -10    2.96    0.41 
   3   8 -10    1.15    0.29 
   3   8 -10    2.15    0.42 
  -3   8  10    2.06    0.17 
  -3   8  10    2.15    0.17 
  -3   8  10    2.38    0.18 
  -3  -8  10    2.32    0.39 
   3   8  -9    0.40    0.19 
   3   8  -9    0.61    0.23 
   3   8  -9    0.42    0.17 
  -3   8   9    0.50    0.08 
  -3   8   9    0.33    0.10 
  -3   8   9    0.26    0.11 
  -3   8   9    0.34    0.07 
  -3   8   9    0.25    0.10 
  -3  -8   9    0.39    0.16 
  -3   8   8    4.55    0.35 
   3   8  -8    4.45    0.54 
   3   8  -8    3.65    0.45 
  -3   8   8    4.05    0.32 
  -3   8   8    4.34    0.23 
  -3   8   8    3.86    0.32 
   3   8  -8    3.75    0.48 
  -3   8   8    3.68    0.33 
  -3   8   8    4.33    0.23 
  -3  -8   8    3.98    0.46 
  -3   8   7    0.03    0.03 
  -3   8   7    0.19    0.09 
  -3   8   7    0.16    0.08 
   3   8  -7   -0.08    0.06 
  -3   8   7    0.06    0.03 
   3   8  -7    0.08    0.11 
  -3   8   7    0.03    0.07 
   3   8  -7    0.14    0.11 
  -3   8   7    0.09    0.07 
  -3  -8   7    0.05    0.10 
  -3   8   6    9.05    0.58 
  -3   8   6    8.77    0.57 
  -3   8   6    9.28    0.43 
  -3   8   6    7.84    0.51 
  -3   8   6    7.88    0.50 
  -3   8   6    9.29    0.41 
   3   8  -6    8.62    0.62 
   3   8  -6    8.16    0.60 
  -3   8   6    8.97    0.49 
  -3  -8   6    9.69    0.62 
  -3  -8   6   10.06    0.54 
  -3   8   5   10.29    0.63 
   3   8  -5    9.27    0.61 
  -3   8   5    9.21    0.49 
  -3   8   5    9.87    0.44 
  -3   8   5    9.03    0.51 
   3   8  -5    9.81    0.62 
  -3   8   5    8.70    0.60 
  -3   8   5   10.21    0.50 
  -3  -8   5    9.88    0.52 
  -3  -8   5    9.40    0.61 
  -3   8   4    3.25    0.21 
  -3   8   4    3.18    0.40 
  -3   8   4    3.14    0.38 
  -3   8   4    3.25    0.19 
  -3   8   4    3.13    0.26 
  -3   8   4    2.89    0.21 
  -3   8   4    3.25    0.20 
   3   8  -4    2.60    0.31 
   3   8  -4    2.98    0.28 
  -3  -8   4    3.18    0.23 
  -3  -8   4    2.83    0.32 
  -3  -8   4    3.38    0.24 
   3   8  -3    0.12    0.06 
  -3   8   3    0.18    0.09 
  -3   8   3    0.10    0.04 
  -3   8   3    0.10    0.06 
  -3   8   3    0.17    0.06 
   3   8  -3    0.17    0.08 
  -3   8   3    0.15    0.05 
   3   8  -3    0.11    0.07 
  -3   8   3    0.13    0.04 
  -3  -8   3    0.10    0.06 
  -3  -8   3    0.06    0.06 
  -3  -8   3    0.15    0.06 
  -3   8   2    2.73    0.35 
   3   8  -2    2.78    0.24 
   3   8  -2    2.42    0.23 
   3   8  -2    2.77    0.22 
  -3   8   2    2.98    0.15 
  -3   8   2    2.83    0.21 
  -3   8   2    3.04    0.23 
   3   8  -2    2.54    0.19 
  -3   8   2    2.76    0.22 
  -3   8   2    3.17    0.18 
  -3   8   2    2.47    0.33 
  -3  -8   2    2.50    0.23 
  -3  -8   2    3.02    0.22 
  -3  -8   2    2.44    0.19 
  -3   8   1    0.69    0.17 
  -3   8   1    1.32    0.17 
   3   8  -1    0.85    0.14 
   3   8  -1    1.21    0.17 
   3   8  -1    1.11    0.18 
  -3   8   1    1.20    0.13 
   3   8  -1    1.13    0.16 
  -3   8   1    1.00    0.16 
   3   8  -1    1.19    0.13 
   3  -8  -1    1.39    0.15 
  -3  -8   1    1.03    0.14 
  -3  -8   1    1.09    0.12 
  -3  -8   1    1.28    0.17 
  -3  -8   1    1.37    0.20 
  -3   8   0   30.75    1.32 
  -3   8   0   29.64    1.38 
  -3   8   0   30.57    1.51 
   3   8   0   29.20    1.39 
   3   8   0   29.23    1.37 
  -3   8   0   30.19    1.40 
   3   8   0   29.38    1.31 
   3   8   0   29.87    1.31 
   3   8   0   29.50    1.31 
  -3  -8   0   31.08    1.28 
   3  -8   0   29.51    1.30 
  -3  -8   0   28.70    1.40 
   3  -8   0   29.89    1.25 
  -3  -8   0   28.61    1.29 
   3  -8   0   29.58    1.26 
  -3  -8   0   29.56    1.36 
   3   8   1    1.54    0.13 
   3   8   1    1.54    0.20 
  -3   8  -1    1.68    0.23 
   3   8   1    1.59    0.17 
  -3   8  -1    1.68    0.19 
  -3   8  -1    1.47    0.22 
   3   8   1    1.39    0.18 
   3   8   1    1.53    0.13 
  -3   8  -1    2.00    0.31 
  -3  -8  -1    1.50    0.22 
   3  -8   1    1.73    0.14 
  -3  -8  -1    1.72    0.21 
   3  -8   1    1.60    0.14 
   3  -8   1    1.78    0.18 
   3   8   2    1.02    0.15 
   3   8   2    0.84    0.10 
   3   8   2    0.94    0.14 
  -3   8  -2    1.05    0.17 
  -3   8  -2    1.14    0.19 
  -3   8  -2    1.03    0.20 
   3   8   2    1.12    0.10 
  -3   8  -2    1.01    0.22 
   3  -8   2    0.99    0.14 
  -3  -8  -2    0.81    0.17 
   3  -8   2    1.09    0.14 
   3  -8   2    1.14    0.17 
  -3  -8  -2    1.15    0.19 
   3   8   3   13.02    0.59 
  -3   8  -3   12.22    0.72 
  -3   8  -3   13.40    0.82 
   3   8   3   13.07    0.67 
   3   8   3   13.36    0.70 
  -3   8  -3   13.46    0.78 
   3   8   3   13.58    0.71 
   3   8   3   13.14    0.60 
   3  -8   3   13.34    0.56 
   3  -8   3   13.12    0.58 
  -3  -8  -3   12.65    0.74 
   3  -8   3   12.33    0.72 
   3  -8   3   13.15    0.66 
  -3   8  -4    1.60    0.27 
   3   8   4    1.65    0.19 
  -3   8  -4    1.54    0.25 
   3   8   4    1.53    0.11 
   3   8   4    1.42    0.22 
  -3   8  -4    0.96    0.21 
   3   8   4    1.59    0.12 
   3   8   4    1.58    0.22 
   3  -8   4    1.20    0.21 
   3  -8   4    1.34    0.18 
   3  -8   4    1.39    0.20 
   3  -8   4    1.63    0.12 
   3  -8   4    1.76    0.15 
   3   8   5    0.57    0.15 
   3   8   5    0.71    0.09 
   3   8   5    0.43    0.14 
  -3   8  -5    0.74    0.21 
   3   8   5    0.70    0.12 
   3   8   5    0.60    0.08 
  -3   8  -5    0.56    0.16 
  -3   8  -5    0.35    0.15 
   3  -8   5    0.77    0.11 
   3  -8   5    0.57    0.17 
   3  -8   5    0.56    0.12 
  -3   8  -6    0.15    0.12 
   3   8   6    0.17    0.10 
   3   8   6    0.23    0.07 
   3   8   6    0.32    0.09 
  -3   8  -6    0.12    0.11 
   3   8   6    0.21    0.06 
   3   8   6    0.23    0.07 
   3   8   6    0.07    0.08 
  -3   8  -6    0.26    0.13 
   3   8   6    0.17    0.06 
   3  -8   6    0.17    0.09 
   3  -8   6    0.29    0.14 
   3  -8   6    0.12    0.07 
   3   8   7    0.01    0.04 
  -3   8  -7    0.05    0.08 
   3   8   7    0.03    0.04 
   3   8   7   -0.04    0.08 
   3   8   7    0.05    0.04 
  -3   8  -7   -0.07    0.06 
   3   8   7    0.07    0.05 
  -3   8  -7   -0.03    0.08 
   3   8   7    0.01    0.04 
   3   8   7    0.08    0.10 
   3  -8   7    0.14    0.12 
   3  -8   7   -0.04    0.06 
   3  -8   7   -0.04    0.04 
   3   8   8    5.32    0.47 
  -3   8  -8    5.84    0.50 
   3   8   8    5.42    0.35 
  -3   8  -8    5.64    0.63 
   3   8   8    5.96    0.51 
   3   8   8    6.09    0.36 
   3   8   8    5.48    0.30 
   3   8   8    5.77    0.34 
  -3   8  -8    5.66    0.64 
   3   8   8    5.29    0.30 
   3   8   8    6.10    0.42 
   3  -8   8    5.48    0.45 
   3  -8   8    4.79    0.55 
   3   8   9    0.29    0.09 
  -3   8  -9    0.16    0.15 
   3   8   9    0.09    0.07 
  -3   8  -9    0.20    0.12 
   3   8   9    0.20    0.04 
   3   8   9    0.12    0.14 
   3   8   9    0.21    0.07 
   3   8   9    0.03    0.09 
   3  -8   9    0.42    0.17 
   3  -8   9    0.23    0.14 
  -3   8 -10    3.42    0.52 
  -3   8 -10    3.34    0.42 
   3   8  10    3.11    0.38 
   3   8  10    3.55    0.70 
   3   8  10    3.22    0.23 
   3   8  10    3.31    0.28 
   3   8  10    3.16    0.27 
   3   8  10    3.58    0.51 
   3  -8  10    3.37    0.45 
   3  -8  10    3.19    0.46 
   3   8  11    3.28    0.50 
  -3   8 -11    3.17    0.41 
   3   8  11    3.62    0.50 
  -3   8 -11    3.81    0.57 
   3  -8  11    3.54    0.50 
   3  -8  11    2.83    0.49 
   3   8  12    3.39    0.50 
  -3   8 -12    3.83    0.60 
   3   8  12    4.46    0.45 
  -3   8 -12    3.62    0.44 
   3   8  12    3.38    0.53 
   3  -8  12    3.42    0.55 
   3  -8  12    3.61    0.53 
   3   9 -12    0.60    0.26 
   3   9 -12    0.84    0.23 
  -3   9  12    0.51    0.13 
   3   9 -12    0.58    0.28 
  -3   9  12    0.67    0.16 
  -3   9  12    0.39    0.22 
  -3   9  12    0.67    0.19 
  -3  -9  12    0.73    0.31 
  -3   9  11    0.05    0.06 
  -3   9  11    0.22    0.09 
   3   9 -11   -0.07    0.07 
   3   9 -11    0.17    0.17 
  -3   9  11    0.29    0.16 
  -3   9  11   -0.01    0.08 
   3   9 -11   -0.10    0.09 
  -3  -9  11    0.30    0.20 
   3   9 -10    1.67    0.32 
  -3   9  10    1.67    0.20 
   3   9 -10    0.94    0.31 
   3   9 -10    1.34    0.33 
  -3   9  10    1.57    0.16 
  -3   9  10    1.02    0.27 
  -3   9  10    1.94    0.25 
  -3   9  10    1.58    0.26 
  -3  -9  10    1.18    0.29 
  -3   9   9    0.90    0.18 
   3   9  -9    0.71    0.25 
  -3   9   9    0.87    0.10 
   3   9  -9    0.36    0.18 
   3   9  -9    0.82    0.23 
  -3   9   9    0.70    0.09 
  -3   9   9    0.63    0.21 
  -3   9   9    0.61    0.16 
  -3   9   9    0.70    0.15 
  -3  -9   9    1.14    0.27 
  -3   9   8    5.04    0.37 
  -3   9   8    4.96    0.39 
  -3   9   8    4.90    0.27 
  -3   9   8    4.94    0.54 
  -3   9   8    5.39    0.41 
   3   9  -8    5.33    0.57 
  -3   9   8    5.23    0.27 
  -3  -9   8    6.17    0.63 
  -3   9   7    0.02    0.07 
  -3   9   7    0.01    0.04 
  -3   9   7    0.04    0.05 
   3   9  -7    0.07    0.10 
  -3   9   7    0.01    0.08 
  -3   9   7   -0.06    0.05 
   3   9  -7    0.08    0.11 
  -3   9   7    0.02    0.03 
  -3   9   7    0.01    0.03 
   3   9  -7    0.08    0.12 
  -3  -9   7   -0.05    0.07 
  -3   9   6    7.63    0.37 
   3   9  -6    7.86    0.59 
  -3   9   6    7.65    0.43 
  -3   9   6    8.60    0.56 
  -3   9   6    7.59    0.53 
  -3   9   6    7.34    0.45 
  -3   9   6    7.66    0.39 
   3   9  -6    6.88    0.56 
  -3   9   6    7.51    0.54 
  -3  -9   6    7.84    0.57 
  -3   9   5    2.23    0.32 
   3   9  -5    2.34    0.33 
  -3   9   5    2.32    0.20 
  -3   9   5    3.04    0.32 
  -3   9   5    2.80    0.17 
   3   9  -5    2.28    0.32 
  -3   9   5    2.73    0.19 
  -3   9   5    2.41    0.18 
  -3   9   5    2.53    0.34 
  -3  -9   5    2.88    0.36 
  -3  -9   5    2.16    0.20 
  -3   9   4    1.39    0.25 
  -3   9   4    1.92    0.17 
   3   9  -4    1.86    0.28 
  -3   9   4    2.17    0.24 
  -3   9   4    1.61    0.27 
   3   9  -4    2.13    0.29 
  -3   9   4    2.06    0.16 
  -3   9   4    2.16    0.15 
  -3   9   4    1.84    0.15 
  -3  -9   4    1.97    0.21 
  -3  -9   4    2.33    0.33 
  -3  -9   4    1.94    0.26 
  -3   9   3   29.98    1.31 
  -3   9   3   29.61    1.27 
   3   9  -3   29.27    1.41 
   3   9  -3   28.26    1.40 
  -3   9   3   29.37    1.50 
  -3   9   3   28.92    1.32 
  -3   9   3   30.42    1.26 
   3   9  -3   28.46    1.32 
  -3   9   3   30.18    1.51 
  -3   9   3   30.18    1.30 
  -3  -9   3   28.21    1.32 
  -3  -9   3   29.96    1.41 
  -3  -9   3   27.29    1.33 
  -3   9   2    0.88    0.22 
   3   9  -2    0.52    0.13 
  -3   9   2    0.46    0.15 
  -3   9   2    0.62    0.05 
   3   9  -2    0.69    0.14 
  -3   9   2    0.61    0.12 
  -3   9   2    0.66    0.13 
  -3   9   2    0.77    0.10 
  -3   9   2    0.60    0.05 
   3   9  -2    0.60    0.10 
  -3  -9   2    0.70    0.11 
  -3  -9   2    0.94    0.16 
  -3  -9   2    0.47    0.11 
   3   9  -1    1.79    0.14 
   3   9  -1    1.33    0.17 
  -3   9   1    1.56    0.14 
  -3   9   1    1.89    0.23 
  -3   9   1    1.50    0.20 
   3   9  -1    1.28    0.18 
  -3   9   1    1.11    0.24 
   3   9  -1    1.35    0.18 
  -3  -9   1    1.38    0.17 
   3  -9  -1    1.87    0.19 
  -3  -9   1    1.49    0.19 
  -3  -9   1    1.48    0.13 
   3   9   0    3.45    0.22 
  -3   9   0    3.85    0.31 
   3   9   0    3.08    0.24 
  -3   9   0    3.65    0.25 
  -3   9   0    3.00    0.39 
   3   9   0    3.22    0.26 
   3   9   0    3.36    0.25 
   3  -9   0    3.63    0.24 
  -3  -9   0    3.49    0.27 
   3   9   1    0.57    0.09 
   3   9   1    0.73    0.14 
   3   9   1    0.65    0.10 
   3   9   1    0.66    0.14 
  -3   9  -1    0.58    0.15 
  -3   9  -1    0.34    0.14 
  -3   9  -1    0.55    0.14 
  -3   9  -1    0.56    0.11 
   3   9   1    0.48    0.09 
   3  -9   1    0.54    0.10 
   3  -9   1    0.62    0.11 
  -3  -9  -1    0.61    0.14 
  -3   9  -2   15.14    0.95 
   3   9   2   16.05    0.74 
   3   9   2   16.80    0.79 
  -3   9  -2   17.06    0.85 
  -3   9  -2   16.64    0.91 
   3   9   2   15.17    0.73 
   3   9   2   15.98    0.82 
   3   9   2   16.57    0.83 
   3  -9   2   15.74    0.81 
   3  -9   2   16.10    0.77 
   3  -9   2   15.93    0.77 
  -3  -9  -2   15.91    0.85 
  -3   9  -3    3.88    0.44 
   3   9   3    5.08    0.34 
   3   9   3    4.92    0.26 
   3   9   3    4.00    0.31 
  -3   9  -3    5.19    0.46 
   3   9   3    4.37    0.25 
  -3   9  -3    5.22    0.38 
   3   9   3    4.91    0.35 
   3  -9   3    4.42    0.30 
   3  -9   3    4.83    0.36 
   3  -9   3    4.51    0.33 
   3   9   4   24.01    1.05 
  -3   9  -4   23.78    1.29 
  -3   9  -4   23.61    1.31 
   3   9   4   23.57    1.18 
   3   9   4   24.85    1.19 
   3   9   4   24.09    1.04 
   3   9   4   23.06    1.18 
  -3   9  -4   24.81    1.25 
   3  -9   4   23.32    1.06 
   3  -9   4   24.52    1.23 
   3  -9   4   24.29    1.03 
   3   9   5    6.10    0.40 
  -3   9  -5    5.96    0.53 
  -3   9  -5    7.45    0.58 
   3   9   5    6.39    0.33 
   3   9   5    7.19    0.48 
  -3   9  -5    6.88    0.53 
   3   9   5    6.53    0.47 
   3   9   5    7.29    0.35 
   3  -9   5    6.56    0.35 
   3  -9   5    7.16    0.41 
   3  -9   5    6.78    0.51 
   3   9   6    4.99    0.28 
  -3   9  -6    5.84    0.61 
  -3   9  -6    4.57    0.53 
   3   9   6    4.72    0.42 
  -3   9  -6    5.98    0.62 
   3   9   6    5.25    0.29 
   3   9   6    5.01    0.37 
   3   9   6    5.04    0.33 
   3   9   6    5.81    0.43 
   3  -9   6    5.43    0.31 
   3  -9   6    5.78    0.48 
   3  -9   6    5.15    0.37 
   3   9   7    3.07    0.25 
  -3   9  -7    3.41    0.46 
   3   9   7    3.12    0.23 
   3   9   7    3.23    0.22 
  -3   9  -7    3.29    0.45 
   3   9   7    3.31    0.43 
   3   9   7    2.56    0.35 
  -3   9  -7    2.89    0.44 
   3   9   7    3.03    0.21 
   3   9   7    3.57    0.39 
   3  -9   7    2.80    0.40 
   3  -9   7    2.85    0.34 
   3  -9   7    3.10    0.24 
   3   9   8    0.03    0.04 
   3   9   8    0.12    0.12 
   3   9   8    0.07    0.03 
   3   9   8   -0.04    0.03 
   3   9   8    0.09    0.08 
  -3   9  -8   -0.07    0.08 
   3   9   8    0.01    0.08 
  -3   9  -8    0.05    0.10 
   3   9   8    0.06    0.05 
  -3   9  -8    0.07    0.12 
   3  -9   8    0.01    0.10 
   3  -9   8   -0.03    0.08 
   3   9   9    0.02    0.10 
   3   9   9    0.11    0.06 
  -3   9  -9    0.11    0.12 
  -3   9  -9    0.18    0.14 
   3   9   9    0.04    0.05 
   3   9   9    0.09    0.04 
   3   9   9    0.05    0.11 
  -3   9  -9    0.09    0.13 
   3   9   9    0.17    0.07 
   3   9   9    0.11    0.04 
   3  -9   9    0.03    0.12 
   3  -9   9    0.18    0.11 
  -3   9 -10    0.04    0.13 
   3   9  10    0.07    0.07 
  -3   9 -10    0.07    0.10 
   3   9  10    0.02    0.10 
   3   9  10   -0.07    0.08 
   3   9  10    0.10    0.07 
   3  -9  10    0.07    0.11 
   3  -9  10   -0.15    0.07 
   3   9  11    1.46    0.22 
   3   9  11    2.14    0.38 
   3   9  11    1.55    0.36 
   3   9  11    1.74    0.26 
  -3   9 -11    1.30    0.28 
  -3   9 -11    1.44    0.36 
   3  -9  11    1.54    0.35 
   3  -9  11    1.43    0.32 
   3   9  12    2.13    0.41 
   3   9  12    2.51    0.33 
  -3   9 -12    3.01    0.41 
   3   9  12    1.98    0.42 
  -3   9 -12    2.38    0.48 
   3  -9  12    2.60    0.45 
   3  10 -11    0.02    0.11 
  -3  10  11   -0.02    0.07 
   3  10 -11   -0.14    0.10 
  -3  10  11    0.09    0.08 
  -3  10  11   -0.12    0.05 
   3  10 -11   -0.02    0.16 
  -3 -10  11    0.02    0.10 
  -3  10  10    0.18    0.09 
   3  10 -10   -0.08    0.11 
  -3  10  10    0.22    0.09 
  -3  10  10    0.10    0.05 
   3  10 -10    0.12    0.15 
  -3  10  10    0.21    0.17 
  -3  10  10    0.08    0.09 
   3  10 -10    0.18    0.14 
  -3 -10  10   -0.02    0.12 
   3  10  -9   -0.04    0.10 
   3  10  -9    0.25    0.15 
  -3  10   9    0.17    0.10 
  -3  10   9    0.22    0.11 
  -3  10   9    0.16    0.14 
   3  10  -9    0.01    0.13 
  -3  10   9    0.18    0.10 
  -3  10   9    0.11    0.04 
  -3 -10   9    0.20    0.15 
  -3  10   8    0.29    0.15 
  -3  10   8    0.32    0.06 
  -3  10   8    0.29    0.13 
  -3  10   8    0.36    0.12 
  -3  10   8    0.33    0.12 
   3  10  -8    0.30    0.17 
   3  10  -8    0.15    0.15 
   3  10  -8    0.15    0.14 
  -3  10   8    0.38    0.06 
  -3 -10   8    0.17    0.14 
  -3  10   7    1.01    0.22 
   3  10  -7    1.16    0.28 
   3  10  -7    1.18    0.31 
  -3  10   7    1.65    0.20 
  -3  10   7    1.41    0.11 
  -3  10   7    1.77    0.29 
  -3  10   7    1.50    0.27 
  -3  10   7    1.46    0.12 
  -3 -10   7    2.04    0.34 
  -3  10   6    0.17    0.10 
  -3  10   6    0.03    0.08 
  -3  10   6    0.00    0.05 
  -3  10   6    0.04    0.03 
  -3  10   6    0.13    0.10 
   3  10  -6   -0.07    0.08 
  -3  10   6   -0.02    0.03 
   3  10  -6   -0.08    0.07 
  -3  10   6    0.01    0.04 
   3  10  -6    0.02    0.10 
  -3 -10   6   -0.02    0.06 
  -3  10   5   10.78    0.53 
   3  10  -5   11.59    0.73 
  -3  10   5   12.01    0.75 
  -3  10   5   10.96    0.73 
  -3  10   5   11.00    0.63 
  -3  10   5   11.12    0.57 
  -3  10   5   11.18    0.56 
   3  10  -5   10.40    0.71 
  -3  10   5   11.39    0.55 
  -3 -10   5    9.88    0.57 
  -3 -10   5   11.09    0.71 
   3  10  -4   29.23    1.48 
  -3  10   4   30.22    1.30 
   3  10  -4   28.81    1.48 
  -3  10   4   30.51    1.55 
  -3  10   4   29.19    1.54 
  -3  10   4   30.27    1.30 
  -3  10   4   29.27    1.36 
  -3  10   4   29.97    1.33 
  -3  10   4   30.19    1.35 
  -3 -10   4   29.25    1.39 
  -3 -10   4   28.88    1.46 
  -3  10   3    4.27    0.48 
   3  10  -3    4.60    0.37 
  -3  10   3    4.77    0.32 
  -3  10   3    4.44    0.25 
  -3  10   3    4.91    0.24 
   3  10  -3    4.10    0.35 
  -3  10   3    5.05    0.45 
  -3  10   3    4.24    0.26 
  -3  10   3    4.01    0.29 
   3  10  -3    4.73    0.30 
  -3 -10   3    3.91    0.56 
  -3 -10   3    4.09    0.29 
  -3 -10   3    4.18    0.29 
  -3  10   2    0.38    0.10 
   3  10  -2    0.29    0.08 
  -3  10   2    0.39    0.15 
   3  10  -2    0.44    0.13 
  -3  10   2    0.34    0.15 
   3  10  -2    0.48    0.13 
  -3  10   2    0.48    0.12 
  -3  10   2    0.58    0.09 
  -3 -10   2    0.54    0.12 
  -3 -10   2    0.46    0.11 
  -3 -10   2    0.66    0.11 
  -3  10   1    3.95    0.47 
  -3  10   1    4.02    0.33 
   3  10  -1    4.64    0.34 
   3  10  -1    3.89    0.43 
  -3  10   1    4.53    0.28 
   3  10  -1    3.81    0.25 
  -3  10   1    4.61    0.36 
   3 -10  -1    4.05    0.29 
  -3 -10   1    4.55    0.28 
  -3 -10   1    4.09    0.24 
  -3 -10   1    4.59    0.32 
  -3  10   0   23.58    1.17 
  -3  10   0   22.83    1.30 
   3  10   0   23.82    1.09 
  -3  10   0   23.16    1.19 
  -3  10   0   24.12    1.11 
   3  10   0   24.10    1.14 
   3  10   0   23.98    1.11 
   3  10   0   23.81    1.06 
   3 -10   0   22.89    1.09 
  -3 -10   0   23.47    1.14 
  -3  10  -1    0.41    0.21 
  -3  10  -1    0.12    0.10 
   3  10   1    0.34    0.10 
   3  10   1    0.22    0.07 
   3  10   1    0.27    0.07 
  -3  10  -1    0.19    0.08 
   3 -10   1    0.25    0.06 
   3 -10   1    0.26    0.08 
  -3 -10  -1    0.30    0.11 
   3 -10   1    0.28    0.05 
  -3  10  -2    7.49    0.60 
   3  10   2    6.35    0.37 
  -3  10  -2    7.59    0.48 
  -3  10  -2    7.33    0.53 
   3  10   2    7.89    0.42 
   3  10   2    6.99    0.38 
   3  10   2    7.12    0.45 
   3 -10   2    7.44    0.43 
   3 -10   2    7.31    0.42 
  -3 -10  -2    7.07    0.48 
  -3  10  -3    7.98    0.59 
  -3  10  -3    7.53    0.63 
   3  10   3    8.96    0.49 
   3  10   3    8.16    0.42 
   3  10   3    8.48    0.51 
   3  10   3    7.99    0.41 
  -3  10  -3    7.98    0.54 
   3 -10   3    8.60    0.48 
   3 -10   3    8.15    0.47 
   3 -10   3    8.30    0.69 
   3  10   4    4.25    0.34 
   3  10   4    4.36    0.24 
  -3  10  -4    4.03    0.38 
  -3  10  -4    5.00    0.54 
   3  10   4    4.53    0.33 
  -3  10  -4    5.05    0.58 
   3  10   4    4.45    0.25 
   3 -10   4    4.62    0.38 
  -3  10  -5    2.63    0.41 
   3  10   5    2.98    0.25 
   3  10   5    3.42    0.36 
   3  10   5    3.15    0.35 
  -3  10  -5    2.50    0.39 
   3  10   5    2.77    0.17 
  -3  10  -5    3.15    0.41 
   3  10   5    2.90    0.18 
   3 -10   5    2.72    0.20 
   3 -10   5    2.80    0.17 
   3 -10   5    3.32    0.39 
   3  10   6    2.36    0.30 
  -3  10  -6    2.45    0.41 
  -3  10  -6    2.11    0.38 
  -3  10  -6    2.86    0.41 
   3  10   6    2.43    0.16 
   3  10   6    4.02    0.42 
   3  10   6    2.74    0.23 
   3  10   6    2.30    0.16 
   3  10   6    3.14    0.36 
   3 -10   6    2.24    0.25 
   3 -10   6    2.34    0.17 
   3 -10   6    1.73    0.30 
   3  10   7   -0.01    0.03 
   3  10   7   -0.09    0.05 
   3  10   7    0.04    0.04 
  -3  10  -7   -0.02    0.09 
   3  10   7    0.07    0.09 
   3  10   7   -0.05    0.04 
  -3  10  -7    0.01    0.18 
  -3  10  -7   -0.08    0.07 
   3  10   7    0.12    0.10 
   3 -10   7    0.01    0.04 
   3 -10   7    0.04    0.10 
   3 -10   7    0.01    0.07 
   3  10   8    0.95    0.25 
  -3  10  -8    1.30    0.34 
  -3  10  -8    1.14    0.28 
   3  10   8    1.17    0.17 
   3  10   8    1.72    0.30 
   3  10   8    1.14    0.16 
   3  10   8    1.31    0.15 
  -3  10  -8    1.48    0.35 
   3  10   8    1.32    0.25 
   3  10   8    1.24    0.16 
   3 -10   8    1.46    0.31 
   3 -10   8    1.77    0.27 
  -3  10  -9    1.98    0.40 
  -3  10  -9    2.38    0.40 
   3  10   9    1.79    0.20 
   3  10   9    1.92    0.29 
   3  10   9    1.82    0.15 
  -3  10  -9    1.92    0.39 
   3 -10   9    1.83    0.31 
   3 -10   9    1.62    0.35 
   3  10  10   12.74    0.92 
   3  10  10   13.67    0.89 
  -3  10 -10   13.14    1.01 
   3  10  10   14.14    0.79 
  -3  10 -10   12.77    1.02 
   3  10  10   13.46    0.70 
   3 -10  10   12.44    0.85 
   3 -10  10   12.10    0.94 
   3  10  11    0.59    0.23 
  -3  10 -11    0.48    0.20 
  -3  10 -11    0.34    0.22 
   3  10  11    0.16    0.15 
   3 -10  11    0.27    0.18 
   3 -10  11    0.70    0.23 
   3  11 -11    1.35    0.44 
  -3  11  11    2.58    0.44 
  -3  11  11    2.63    0.31 
   3  11 -11    2.15    0.41 
   3  11 -11    1.72    0.43 
  -3  11  11    2.32    0.31 
  -3 -11  11    2.55    0.59 
  -3  11  10    1.48    0.23 
   3  11 -10    1.55    0.38 
  -3  11  10    1.32    0.23 
  -3  11  10    1.22    0.21 
   3  11 -10    1.17    0.34 
   3  11 -10    1.40    0.33 
  -3  11  10    1.55    0.39 
  -3 -11  10    1.23    0.30 
   3  11  -9    1.81    0.37 
  -3  11   9    1.38    0.29 
  -3  11   9    1.43    0.21 
  -3  11   9    1.01    0.21 
  -3  11   9    1.23    0.10 
   3  11  -9    0.76    0.28 
   3  11  -9    1.86    0.39 
  -3  11   9    1.22    0.23 
  -3 -11   9    1.21    0.30 
  -3  11   8    5.52    0.56 
   3  11  -8    4.41    0.58 
  -3  11   8    5.22    0.44 
  -3  11   8    5.35    0.35 
  -3  11   8    4.88    0.51 
  -3  11   8    4.79    0.26 
   3  11  -8    6.33    0.71 
  -3 -11   8    4.88    0.58 
  -3  11   7    0.03    0.03 
  -3  11   7    0.13    0.11 
   3  11  -7    0.20    0.14 
  -3  11   7   -0.01    0.07 
  -3  11   7    0.15    0.07 
  -3  11   7    0.10    0.04 
   3  11  -7    0.19    0.15 
   3  11  -7    0.17    0.14 
  -3  11   7    0.30    0.12 
  -3  11   7    0.14    0.08 
  -3 -11   7    0.06    0.10 
  -3  11   6    9.24    0.68 
  -3  11   6   10.11    0.49 
   3  11  -6    9.56    0.80 
  -3  11   6    9.68    0.60 
   3  11  -6    8.66    0.72 
  -3  11   6   10.15    0.51 
  -3  11   6    9.19    0.52 
  -3  11   6   10.06    0.70 
   3  11  -6    9.14    0.77 
  -3  11   6    9.69    0.50 
  -3 -11   6    9.83    0.69 
  -3  11   5    3.98    0.26 
   3  11  -5    4.11    0.53 
  -3  11   5    4.05    0.26 
   3  11  -5    3.69    0.45 
  -3  11   5    3.93    0.48 
  -3  11   5    4.59    0.32 
  -3  11   5    4.03    0.26 
   3  11  -5    3.46    0.45 
  -3  11   5    4.44    0.28 
  -3  11   5    3.39    0.45 
  -3 -11   5    3.46    0.42 
  -3 -11   5    4.42    0.30 
  -3  11   4   10.51    0.55 
  -3  11   4   10.51    0.58 
   3  11  -4    9.74    0.68 
  -3  11   4   10.45    0.56 
  -3  11   4   11.46    0.54 
  -3  11   4   11.24    0.51 
  -3  11   4   10.41    0.75 
   3  11  -4   11.16    0.70 
  -3  11   4    9.64    0.73 
  -3 -11   4   10.04    0.66 
  -3  11   3    0.24    0.09 
   3  11  -3    0.25    0.11 
  -3  11   3    0.28    0.15 
   3  11  -3    0.19    0.11 
  -3  11   3    0.30    0.10 
  -3  11   3    0.07    0.09 
  -3  11   3    0.27    0.04 
  -3  11   3    0.28    0.07 
  -3 -11   3    0.19    0.08 
  -3 -11   3    0.17    0.07 
  -3 -11   3    0.28    0.10 
   3  11  -2    0.44    0.13 
   3  11  -2    0.39    0.09 
  -3  11   2    0.42    0.11 
   3  11  -2    0.42    0.13 
  -3  11   2    0.43    0.12 
  -3  11   2    0.30    0.15 
  -3  11   2    0.21    0.07 
  -3  11   2    0.31    0.16 
  -3 -11   2    0.51    0.12 
  -3 -11   2    0.33    0.10 
  -3 -11   2    0.44    0.09 
  -3  11   1   13.45    0.91 
  -3  11   1   13.09    0.76 
   3  11  -1   13.93    0.68 
  -3  11   1   13.83    0.70 
  -3  11   1   14.98    0.80 
   3  11  -1   14.73    0.77 
   3  11  -1   14.40    0.78 
  -3 -11   1   14.68    0.66 
  -3 -11   1   14.04    0.64 
  -3 -11   1   14.52    0.75 
   3 -11  -1   13.57    0.72 
   3  11   0    4.98    0.36 
  -3  11   0    4.83    0.34 
   3  11   0    5.02    0.29 
  -3  11   0    4.45    0.54 
   3 -11   0    5.10    0.34 
  -3 -11   0    4.71    0.35 
   3  11   1    0.37    0.09 
  -3  11  -1    0.13    0.08 
   3  11   1    0.11    0.05 
  -3  11  -1    0.25    0.12 
   3  11   1    0.26    0.10 
   3  11   1    0.36    0.10 
  -3  11  -1    0.33    0.17 
   3 -11   1    0.27    0.09 
   3 -11   1    0.30    0.05 
  -3 -11  -1    0.24    0.10 
   3 -11   1    0.18    0.05 
   3  11   2    4.76    0.29 
   3  11   2    5.33    0.37 
  -3  11  -2    5.52    0.61 
  -3  11  -2    4.96    0.52 
   3  11   2    4.47    0.30 
   3 -11   2    5.48    0.33 
   3 -11   2    4.83    0.28 
   3 -11   2    4.99    0.34 
   3  11   3    1.93    0.16 
  -3  11  -3    2.35    0.37 
  -3  11  -3    2.64    0.42 
  -3  11  -3    2.52    0.34 
   3  11   3    2.82    0.30 
   3  11   3    2.41    0.18 
   3  11   3    2.43    0.21 
   3 -11   3    2.35    0.28 
  -3  11  -4   13.39    0.87 
   3  11   4   15.91    0.71 
  -3  11  -4   14.30    0.94 
   3  11   4   14.90    0.69 
   3  11   4   16.63    0.84 
   3  11   4   15.52    0.81 
  -3  11  -4   14.96    1.00 
   3 -11   4   15.17    0.85 
   3  11   5    0.36    0.12 
   3  11   5    0.23    0.06 
   3  11   5    0.36    0.06 
  -3  11  -5    0.06    0.11 
   3  11   5    0.03    0.09 
  -3  11  -5    0.18    0.14 
   3  11   5    0.23    0.11 
  -3  11  -5    0.43    0.19 
   3 -11   5    0.18    0.12 
   3  11   6    3.55    0.40 
   3  11   6    3.79    0.45 
   3  11   6    3.03    0.37 
   3  11   6    3.36    0.21 
   3  11   6    3.75    0.34 
  -3  11  -6    3.12    0.43 
  -3  11  -6    4.43    0.56 
   3  11   6    3.65    0.21 
   3 -11   6    3.03    0.20 
   3 -11   6    3.40    0.44 
   3 -11   6    3.80    0.25 
  -3  11  -7    1.15    0.28 
  -3  11  -7    0.67    0.24 
   3  11   7    1.38    0.14 
   3  11   7    1.21    0.13 
   3  11   7    0.89    0.22 
   3  11   7    0.93    0.21 
  -3  11  -7    0.91    0.30 
   3  11   7    1.36    0.27 
   3  11   7    1.27    0.24 
   3  11   7    1.32    0.18 
   3 -11   7    1.50    0.16 
   3 -11   7    0.95    0.17 
   3 -11   7    0.78    0.23 
   3  11   8    2.83    0.20 
   3  11   8    3.72    0.45 
   3  11   8    2.84    0.30 
  -3  11  -8    3.31    0.52 
   3  11   8    2.84    0.38 
  -3  11  -8    3.18    0.48 
   3  11   8    3.57    0.46 
  -3  11  -8    3.32    0.50 
   3 -11   8    2.64    0.42 
  -3  11  -9    8.17    0.68 
   3  11   9    6.50    0.55 
   3  11   9    6.96    0.54 
   3  11   9    6.94    0.40 
   3  11   9    6.39    0.58 
  -3  11  -9    5.88    0.72 
  -3  11  -9    6.77    0.80 
   3  11   9    7.02    0.39 
   3 -11   9    6.84    0.52 
   3 -11   9    6.64    0.72 
   3  11  10    0.38    0.15 
  -3  11 -10    0.11    0.14 
  -3  11 -10   -0.05    0.14 
   3  11  10    0.21    0.15 
   3  11  10    0.39    0.19 
   3 -11  10    0.39    0.21 
   3 -11  10    0.41    0.17 
  -3  12  10   -0.03    0.07 
  -3  12  10    0.04    0.07 
   3  12 -10   -0.03    0.26 
  -3  12  10    0.04    0.07 
   3  12 -10    0.10    0.16 
  -3  12  10    0.07    0.13 
  -3 -12  10   -0.10    0.07 
  -3  12   9    0.13    0.11 
   3  12  -9    0.17    0.16 
  -3  12   9    0.31    0.15 
  -3  12   9    0.22    0.09 
   3  12  -9    0.71    0.25 
   3  12  -9    0.05    0.15 
  -3 -12   9    0.15    0.15 
   3  12  -8    5.78    0.70 
   3  12  -8    7.31    0.78 
  -3  12   8    6.45    0.54 
  -3  12   8    7.21    0.42 
   3  12  -8    7.37    0.78 
  -3  12   8    6.52    0.53 
  -3  12   8    7.20    0.57 
  -3 -12   8    7.06    0.62 
  -3  12   7    2.26    0.36 
   3  12  -7    2.80    0.46 
  -3  12   7    2.28    0.20 
   3  12  -7    1.49    0.34 
  -3  12   7    2.27    0.37 
   3  12  -7    2.65    0.45 
  -3  12   7    2.25    0.17 
  -3  12   7    2.62    0.33 
  -3 -12   7    2.28    0.37 
  -3  12   6    0.03    0.04 
   3  12  -6   -0.05    0.08 
  -3  12   6    0.02    0.04 
   3  12  -6    0.10    0.13 
  -3  12   6   -0.01    0.08 
  -3  12   6    0.08    0.05 
  -3  12   6    0.06    0.04 
  -3  12   6   -0.07    0.05 
  -3  12   6    0.08    0.06 
   3  12  -6    0.04    0.10 
  -3 -12   6    0.03    0.08 
  -3  12   5    0.02    0.09 
   3  12  -5    0.08    0.13 
  -3  12   5    0.09    0.10 
   3  12  -5    0.00    0.09 
  -3  12   5   -0.07    0.04 
  -3  12   5   -0.05    0.03 
  -3  12   5    0.01    0.04 
  -3  12   5    0.04    0.05 
  -3  12   5    0.04    0.04 
  -3 -12   5    0.03    0.05 
  -3 -12   5   -0.04    0.07 
   3  12  -4    6.33    0.51 
  -3  12   4    7.12    0.59 
   3  12  -4    5.45    0.72 
  -3  12   4    5.81    0.38 
  -3  12   4    6.05    0.35 
  -3  12   4    5.86    0.32 
  -3  12   4    6.69    0.57 
   3  12  -4    6.05    0.50 
  -3  12   4    6.13    0.40 
  -3 -12   4    6.08    0.46 
  -3  12   3    2.02    0.36 
  -3  12   3    2.46    0.27 
   3  12  -3    2.97    0.38 
  -3  12   3    2.04    0.37 
  -3  12   3    2.47    0.19 
   3  12  -3    2.14    0.39 
  -3  12   3    2.59    0.29 
   3  12  -3    2.09    0.30 
  -3 -12   3    2.41    0.35 
  -3 -12   3    2.44    0.27 
  -3  12   2   18.32    0.87 
   3  12  -2   18.12    0.86 
   3  12  -2   16.96    0.97 
  -3  12   2   18.86    0.96 
  -3  12   2   17.27    0.93 
   3  12  -2   18.24    0.98 
  -3  12   2   17.02    1.11 
  -3  12   2   19.71    1.16 
  -3 -12   2   18.55    0.84 
  -3 -12   2   17.60    0.90 
  -3 -12   2   17.95    0.88 
   3  12  -1    0.14    0.09 
  -3  12   1    0.03    0.09 
   3  12  -1    0.01    0.08 
   3  12  -1    0.15    0.06 
  -3  12   1    0.10    0.07 
  -3 -12   1   -0.02    0.04 
   3 -12  -1    0.05    0.06 
   3  12   0    6.31    0.34 
  -3  12   0    6.03    0.47 
   3  12   0    6.46    0.44 
   3  12   0    6.19    0.42 
  -3  12   0    5.87    0.40 
  -3  12   0    5.30    0.62 
   3 -12   0    5.86    0.40 
  -3 -12   0    5.55    0.40 
  -3  12  -1    0.40    0.17 
   3  12   1    0.25    0.10 
  -3  12  -1    0.23    0.13 
   3  12   1    0.29    0.08 
  -3 -12  -1    0.48    0.13 
   3 -12   1    0.36    0.11 
  -3  12  -2   10.87    0.84 
   3  12   2   12.27    0.60 
  -3  12  -2   11.03    0.76 
  -3  12  -2   12.64    0.72 
   3  12   2   11.48    0.61 
   3  12   2   11.20    0.71 
   3  12   2   11.53    0.67 
   3 -12   2   11.23    0.55 
   3 -12   2   11.95    0.59 
  -3  12  -3    0.21    0.15 
   3  12   3   -0.01    0.03 
  -3  12  -3    0.09    0.09 
   3  12   3    0.01    0.05 
   3  12   3   -0.02    0.08 
  -3  12  -3    0.25    0.15 
   3  12   3   -0.02    0.05 
   3 -12   3    0.11    0.09 
   3  12   4    0.19    0.06 
  -3  12  -4    0.13    0.11 
   3  12   4    0.18    0.09 
   3  12   4    0.34    0.16 
   3  12   4    0.19    0.10 
  -3  12  -4    0.15    0.13 
   3 -12   4    0.17    0.09 
   3  12   5    0.06    0.03 
  -3  12  -5    0.01    0.08 
   3  12   5   -0.04    0.05 
   3  12   5   -0.06    0.07 
   3  12   5    0.04    0.04 
  -3  12  -5   -0.09    0.06 
   3  12   5   -0.05    0.06 
   3 -12   5   -0.06    0.05 
   3  12   6    1.86    0.28 
   3  12   6    1.17    0.24 
  -3  12  -6    1.67    0.36 
  -3  12  -6    1.70    0.36 
   3  12   6    1.34    0.29 
  -3  12  -6    1.48    0.32 
   3  12   6    1.55    0.13 
   3  12   6    1.60    0.13 
   3  12   6    1.68    0.26 
   3 -12   6    1.90    0.32 
   3  12   7    1.23    0.24 
  -3  12  -7    1.18    0.29 
   3  12   7    1.31    0.23 
  -3  12  -7    1.00    0.31 
   3  12   7    1.23    0.23 
  -3  12  -7    1.29    0.31 
   3  12   7    1.00    0.24 
   3  12   7    1.25    0.12 
   3 -12   7    0.97    0.15 
   3 -12   7    1.20    0.28 
  -3  12  -8    8.07    0.88 
   3  12   8    6.50    0.57 
   3  12   8    7.25    0.36 
   3  12   8    6.90    0.48 
   3  12   8    7.13    0.57 
   3  12   8    7.05    0.54 
  -3  12  -8    6.91    0.78 
  -3  12  -8    7.21    0.67 
   3 -12   8    7.09    0.63 
   3 -12   8    6.90    0.46 
   3  12   9    0.41    0.17 
   3  12   9    0.33    0.16 
   3  12   9    0.23    0.15 
   3  12   9    0.44    0.17 
  -3  12  -9    0.50    0.24 
  -3  12  -9    0.45    0.24 
  -3  12  -9    0.66    0.25 
   3 -12   9    0.50    0.22 
   3 -12   9    0.34    0.14 
   3  12  10    2.69    0.44 
  -3  12 -10    1.80    0.44 
   3  12  10    2.55    0.39 
   3  12  10    3.35    0.42 
  -3  12 -10    2.35    0.44 
   3 -12  10    2.84    0.48 
   3 -12  10    2.69    0.37 
   3  13  -9    0.58    0.25 
  -3  13   9    0.82    0.22 
  -3  13   9    0.87    0.15 
  -3  13   9    0.92    0.23 
   3  13  -9    0.66    0.29 
  -3  13   9    1.25    0.27 
  -3 -13   9    0.56    0.24 
  -3  13   8    7.80    0.62 
   3  13  -8    7.15    0.83 
   3  13  -8    7.65    0.73 
  -3  13   8    7.73    0.45 
  -3  13   8    8.26    0.65 
  -3  13   8    9.29    0.60 
   3  13  -8    6.91    0.81 
  -3 -13   8    8.58    0.69 
   3  13  -7   -0.11    0.08 
  -3  13   7   -0.03    0.08 
  -3  13   7    0.04    0.08 
   3  13  -7    0.14    0.15 
  -3  13   7    0.12    0.12 
  -3  13   7    0.06    0.04 
   3  13  -7    0.14    0.15 
  -3 -13   7   -0.06    0.08 
  -3  13   6    2.46    0.21 
   3  13  -6    2.04    0.43 
  -3  13   6    2.30    0.19 
  -3  13   6    2.08    0.39 
   3  13  -6    2.87    0.45 
  -3  13   6    2.52    0.27 
   3  13  -6    2.20    0.38 
  -3  13   6    2.38    0.40 
  -3 -13   6    2.26    0.35 
  -3  13   5    1.47    0.21 
  -3  13   5    1.73    0.19 
  -3  13   5    1.73    0.13 
  -3  13   5    1.72    0.39 
   3  13  -5    1.88    0.39 
  -3  13   5    1.64    0.17 
   3  13  -5    1.76    0.35 
   3  13  -5    1.81    0.35 
  -3  13   5    1.82    0.35 
  -3 -13   5    1.54    0.28 
  -3 -13   5    1.50    0.22 
   3  13  -4   10.25    0.82 
  -3  13   4   10.52    0.87 
  -3  13   4    9.99    0.53 
  -3  13   4    9.20    0.58 
   3  13  -4    9.96    0.71 
  -3  13   4   10.25    0.58 
  -3 -13   4   11.42    0.66 
  -3  13   3    0.02    0.18 
   3  13  -3    0.06    0.10 
  -3  13   3    0.04    0.07 
  -3  13   3    0.03    0.05 
   3  13  -3   -0.04    0.07 
   3  13  -3   -0.02    0.13 
  -3 -13   3    0.01    0.08 
  -3 -13   3    0.05    0.04 
  -3 -13   3    0.06    0.06 
   3  13  -2    4.36    0.57 
   3  13  -2    3.34    0.39 
  -3  13   2    3.65    0.27 
   3  13  -2    2.90    0.38 
  -3 -13   2    3.23    0.27 
  -3 -13   2    3.35    0.22 
   3  13  -1    0.03    0.04 
  -3  13   1    0.09    0.07 
   3  13  -1   -0.01    0.08 
  -3  13   1    0.11    0.10 
  -3  13   1    0.05    0.14 
   3  13  -1   -0.04    0.06 
   3  13  -1    0.00    0.08 
  -3 -13   1    0.07    0.07 
   3  13   0    0.11    0.09 
   3  13   0    0.12    0.09 
  -3  13   0    0.16    0.15 
  -3  13   0    0.00    0.06 
  -3  13   0    0.08    0.09 
   3  13   0    0.24    0.17 
   3  13   0    0.20    0.07 
   3 -13   0    0.12    0.07 
  -3 -13   0    0.23    0.09 
   3  13   1    0.10    0.07 
   3  13   1    0.05    0.08 
  -3  13  -1    0.21    0.13 
   3  13   1   -0.04    0.08 
  -3  13  -1    0.12    0.13 
   3  13   1    0.08    0.05 
  -3  13  -1    0.07    0.07 
  -3  13  -2   21.18    1.34 
   3  13   2   21.35    1.00 
  -3  13  -2   22.15    1.25 
  -3  13  -2   21.00    1.14 
   3  13   2   24.74    1.76 
   3  13   2   21.92    1.08 
   3  13   2   22.77    1.12 
   3 -13   2   21.28    0.95 
  -3  13  -3    1.48    0.27 
   3  13   3    1.97    0.22 
  -3  13  -3    1.44    0.31 
  -3  13  -3    1.75    0.37 
   3  13   3    1.62    0.21 
   3  13   3    1.50    0.23 
   3 -13   3    1.44    0.16 
   3 -13   3    1.49    0.24 
   3  13   4    9.76    0.51 
   3  13   4    8.27    0.54 
  -3  13  -4    7.95    0.62 
   3  13   4    7.69    0.45 
  -3  13  -4    9.45    0.77 
   3  13   4    7.88    0.43 
   3 -13   4    8.95    0.55 
  -3  13  -5    0.94    0.24 
  -3  13  -5    0.53    0.23 
  -3  13  -5    0.68    0.24 
   3  13   5    0.40    0.16 
   3  13   5    0.44    0.13 
   3  13   5    0.55    0.15 
   3 -13   5    0.63    0.18 
   3  13   6    0.02    0.03 
  -3  13  -6    0.04    0.11 
   3  13   6    0.14    0.10 
   3  13   6    0.00    0.08 
  -3  13  -6    0.21    0.18 
   3 -13   6   -0.03    0.07 
   3  13   7    3.06    0.65 
   3  13   7    3.15    0.40 
   3  13   7    3.63    0.42 
  -3  13  -7    3.34    0.50 
   3  13   7    3.77    0.22 
  -3  13  -7    4.36    0.63 
  -3  13  -7    3.81    0.59 
   3  13   7    3.52    0.41 
   3 -13   7    3.77    0.48 
   3  13   8   22.77    1.42 
   3  13   8   22.34    1.15 
  -3  13  -8   21.72    1.39 
   3  13   8   22.82    1.21 
  -3  13  -8   22.00    1.45 
  -3  13  -8   21.71    1.41 
   3 -13   8   21.48    1.31 
  -3  13  -9    0.23    0.18 
   3  13   9    0.65    0.22 
  -3  13  -9    0.24    0.18 
  -3  13  -9    0.79    0.33 
   3  13   9    0.15    0.13 
   3  13   9    0.31    0.15 
   3 -13   9    0.34    0.17 
  -3  14   8    6.17    0.47 
  -3  14   8    6.53    0.58 
   3  14  -8    5.51    0.78 
   3  14  -8    5.80    0.74 
   3  14  -8    4.66    1.00 
  -3  14   8    5.00    0.57 
  -3 -14   8    5.21    0.62 
   3  14  -7    3.16    0.54 
  -3  14   7    4.05    0.52 
   3  14  -7    3.51    0.54 
  -3  14   7    3.28    0.49 
   3  14  -7    3.75    0.59
[truncated: 1,005,463 more chars]
